# Supplementary material for: Aerobic exercise training mitigates tumor growth and cancer-induced splenomegaly through modulation of non-platelet platelet factor 4 expression
Source: Sci Rep. 2023 Dec 11;13:21970. doi: 10.1038/s41598-023-47217-2 (PMC10713653; doi:10.1038/s41598-023-47217-2)
Supplement: Supplementary file 2 — Supplementary Table S1. [file 41598_2023_47217_MOESM2_ESM.xlsx]

## Sheet: Planilha1
ID	adj.P.Val	P.Value	t	B	logFC	Gene Symbol	Gene Description
6992436	0.000514	5.1e-08	7.32483	8.03653	3.7124	Ngp	neutrophilic granule protein
6906912	0.000514	7.38e-08	7.18239	7.71839	3.42788	S100a9	S100 calcium binding protein A9 (calgranulin B)
6899378	0.000514	8.65e-08	7.12124	7.58088	3.46809	S100a8	S100 calcium binding protein A8 (calgranulin A)
6890838	0.006648	1.49e-06	6.05171	5.09177	1.60451	Il1b	interleukin 1 beta
6783040	0.008161	2.29e-06	5.89409	4.71326	1.57065	OTTMUSG00000000971	predicted gene, OTTMUSG00000000971
6935701	0.00899	3.02e-06	5.7917	4.4661	1.09088	Alox5ap	arachidonate 5-lipoxygenase activating protein
7007892	0.009659	4.14e-06	5.67692	4.18791	1.04731	AB056442	cDNA sequence AB056442
6911439	0.009659	4.33e-06	5.66016	4.14718	0.597767	Sdcbp	syndecan binding protein
6885873	0.010146	5.12e-06	5.59918	3.99887	1.83046	Lcn2	lipocalin 2
6910611	0.012285	7.05e-06	5.48277	3.715	0.927813	Dnajb4	DnaJ (Hsp40) homolog, subfamily B, member 4
6748888	0.012285	7.61e-06	5.4549	3.64689	0.94313	Il1rl1	interleukin 1 receptor-like 1
6840748	0.012285	8.27e-06	5.42462	3.57286	1.72852	Stfa2l1	stefin A2 like 1
6949727	0.012329	9.61e-06	5.37	3.43915	0.80802	Clec4a3	C-type lectin domain family 4, member a3
6803759	0.012329	9.68e-06	5.36724	3.43239	0.689497	Hsp90aa1	heat shock protein 90, alpha (cytosolic), class A member 1
6789407	0.013356	1.12e-05	5.31305	3.29957	0.951827	Alox12	arachidonate 12-lipoxygenase
6854043	0.01522	1.37e-05	5.24211	3.12549	1.25055	Fpr1	formyl peptide receptor 1
6964256	0.015839	1.51e-05	-5.20562	3.03587	-0.678387	Kctd13	potassium channel tetramerisation domain containing 13
6890448	0.016937	1.71e-05	5.16052	2.925	0.815147	Gatm	glycine amidinotransferase (L-arginine:glycine amidinotransferase)
6992482	0.017783	1.89e-05	5.12319	2.8332	1.58502	Ltf	lactotransferrin
6833005	0.019227	2.16e-05	-5.07624	2.71767	-0.556907	Fam113b	family with sequence similarity 113, member B
7004010	0.019882	2.45e-05	5.03037	2.60475	2.2444	Retnlg	resistin like gamma
6751070	0.019882	2.45e-05	5.02949	2.60258	0.72399	Mff	mitochondrial fission factor
6749701	0.020545	2.65e-05	5.00144	2.53352	0.791017	Sgol2	shugoshin-like 2 (S. pombe)
6911682	0.020934	2.84e-05	4.97639	2.47182	1.46631	Ccne2	cyclin E2
6783338	0.020934	2.94e-05	4.96438	2.44223	1.77908	Mpo	myeloperoxidase
6904262	0.021614	3.15e-05	4.93854	2.37856	0.62833	Dcun1d1	DCN1, defective in cullin neddylation 1, domain containing 1 (S. cerevisiae)
6880393	0.023274	3.52e-05	4.89799	2.27866	0.65107	Thbs1	thrombospondin 1
6986733	0.024081	3.97e-05	4.85453	2.17157	1.5104	Mmp8	matrix metallopeptidase 8
6803524	0.024081	4.01e-05	-4.85092	2.16267	-0.53483	Bcl11b	B-cell leukemia
6789420	0.024081	4.05e-05	-4.84736	2.15392	-0.725077	Cxcl16	chemokine (C-X-C motif) ligand 16
6783044	0.028105	5.05e-05	4.76766	1.95754	0.744467	1100001G20Rik	RIKEN cDNA 1100001G20 gene
6922528	0.028105	5.25e-05	4.75339	1.92237	0.8914	Stmn1	stathmin 1
6801335	0.028105	5.45e-05	4.73976	1.88881	1.11133	C79407	expressed sequence C79407
6953443	0.028105	5.46e-05	-4.73881	1.88645	-0.4757	Igf2bp3	insulin-like growth factor 2 mRNA binding protein 3
6849955	0.028105	5.52e-05	4.73524	1.87768	0.57806	Pram1	PML-RAR alpha-regulated adaptor molecule 1
6812386	0.03187	6.62e-05	4.66873	1.71389	0.688947	F13a1	coagulation factor XIII, A1 subunit
6767782	0.03187	6.85e-05	4.65657	1.68394	0.864077	Lilrb4	leukocyte immunoglobulin-like receptor, subfamily B, member 4
6806444	0.03187	6.97e-05	4.65026	1.66841	1.03901	Tmem14c	transmembrane protein 14C
6793677	0.03187	6.97e-05	4.65019	1.66824	1.07409	Odc1	ornithine decarboxylase, structural 1
6993890	0.034225	8.18e-05	4.59215	1.52542	1.2952	Anln	anillin, actin binding protein
6820055	0.034225	8.48e-05	-4.5787	1.49234	-0.584213	Egr3	early growth response 3
6799879	0.034225	8.63e-05	4.57228	1.47656	1.3069	Prkar2b	protein kinase, cAMP dependent regulatory, type II beta
6879915	0.034225	9.03e-05	4.55603	1.43661	1.20006	Kif18a	kinesin family member 18A
6776104	0.034225	9.12e-05	4.55232	1.42749	1.07672	Metap2	methionine aminopeptidase 2
6850836	0.034225	9.16e-05	4.5509	1.424	0.84564	Treml1	triggering receptor expressed on myeloid cells-like 1
6770901	0.034225	9.21e-05	4.54871	1.41861	2.79981	Tspan8	tetraspanin 8
6953101	0.034225	9.28e-05	4.54612	1.41226	2.26363	Kel	Kell blood group
6921375	0.034225	9.61e-05	4.53325	1.3806	2.76646	Hemgn	hemogen
6895856	0.034225	9.95e-05	4.52052	1.34932	2.4531	Car2	carbonic anhydrase 2
6798482	0.034225	0.000101	4.51488	1.33547	0.926543	Ncoa4	nuclear receptor coactivator 4
6840753	0.034225	0.000105	4.49931	1.29722	1.88315	2010005H15Rik	RIKEN cDNA 2010005H15 gene
6977547	0.034225	0.000109	4.48826	1.2701	2.83771	Gypa	glycophorin A
6769197	0.034225	0.000109	-4.48695	1.26689	-0.726853	Cirbp	cold inducible RNA binding protein
6974198	0.034225	0.00011	4.48412	1.25994	0.93659	Ifitm1	interferon induced transmembrane protein 1
6824867	0.034225	0.000112	4.47903	1.24744	1.84137	Ctsg	cathepsin G
6925776	0.034225	0.000112	4.47778	1.24437	1.1412	Epb4.1	erythrocyte protein band 4.1
6932368	0.034225	0.000113	4.47499	1.23753	1.35764	Pf4	platelet factor 4
6953906	0.034225	0.000114	4.47203	1.23025	1.2958	Nt5c3	5'-nucleotidase, cytosolic III
6765973	0.034225	0.000114	4.47156	1.22909	1.3358	Fbxo30	F-box protein 30
6892899	0.034225	0.000115	4.46727	1.21856	1.05396	Slpi	secretory leukocyte peptidase inhibitor
6970442	0.035317	0.000121	4.44977	1.17564	0.554777	Rnf141	ring finger protein 141
6789274	0.035481	0.000123	-4.44214	1.15692	-0.532183	Chd3	chromodomain helicase DNA binding protein 3
6965146	0.035893	0.000129	4.42722	1.12033	1.30686	Ifitm1	interferon induced transmembrane protein 1
6949746	0.035893	0.000129	4.42633	1.11815	1.00981	Clec4d	C-type lectin domain family 4, member d
6840579	0.036076	0.000132	4.4188	1.09969	1.62674	Tfrc	transferrin receptor
6945584	0.036251	0.000134	4.41146	1.08169	0.74075	Tbxas1	thromboxane A synthase 1, platelet
6850412	0.036255	0.000136	4.40592	1.06812	2.27036	Rhag	Rhesus blood group-associated A glycoprotein
6952941	0.036543	0.00014	4.39527	1.04201	1.20016	Mkrn1	makorin, ring finger protein, 1
6777684	0.036543	0.000143	4.38922	1.0272	0.645337	Usp15	ubiquitin specific peptidase 15
6872010	0.036543	0.000146	4.37959	1.0036	1.29907	Anxa1	annexin A1
6978695	0.036543	0.000147	-4.37764	0.99883	-0.563577	Cdh5	cadherin 5
6878718	0.036543	0.000148	4.37671	0.99656	1.11894	Prg2	proteoglycan 2, bone marrow
6925575	0.036621	0.000151	-4.3693	0.9784	-0.7474	Lck	lymphocyte protein tyrosine kinase
6875637	0.036621	0.000158	4.35086	0.93327	1.2389	Il1f9	interleukin 1 family, member 9
6764049	0.036621	0.000162	4.34167	0.91077	0.80225	Fcer1g	Fc receptor, IgE, high affinity I, gamma polypeptide
6880529	0.036621	0.000165	4.33537	0.89536	1.43177	Nusap1	nucleolar and spindle associated protein 1
6783005	0.036621	0.000166	4.33423	0.89257	1.50916	Slfn4	schlafen 4
6921986	0.036621	0.000168	4.32901	0.87981	0.39993	Txn1	thioredoxin 1
6825509	0.036621	0.000168	4.32847	0.8785	0.849343	Bnip3l	BCL2
6812984	0.036621	0.000169	4.32719	0.87536	0.777817	Dek	DEK oncogene (DNA binding)
7013997	0.036621	0.000172	4.32164	0.8618	0.7223	Wbp5	WW domain binding protein 5
6818064	0.036621	0.000173	4.31828	0.85358	0.737337	Ncoa4	nuclear receptor coactivator 4
6754798	0.036621	0.000174	4.31684	0.85007	0.98691	Creg1	cellular repressor of E1A-stimulated genes 1
6813110	0.036621	0.000174	4.31646	0.84914	1.19681	Cenpp	centromere protein P
6976320	0.036621	0.000175	4.31518	0.84601	0.807003	Hmgb2	high mobility group box 2
6871021	0.037142	0.000181	-4.30278	0.81571	-0.3949	Rce1	RCE1 homolog, prenyl protein peptidase (S. cerevisiae)
6900306	0.037142	0.000181	4.30148	0.81251	0.504987	Slc16a4	solute carrier family 16 (monocarboxylic acid transporters), member 4
6954035	0.037335	0.000184	4.29539	0.79765	2.49304	Snca	synuclein, alpha
7017881	0.038085	0.00019	4.28395	0.76971	1.98402	OTTMUSG00000018935	predicted gene, OTTMUSG00000018935
6999688	0.038216	0.000193	4.2786	0.75663	1.0115	Ccr1	chemokine (C-C motif) receptor 1
6921660	0.038531	0.000197	-4.27153	0.73937	-0.689287	Olfr272	olfactory receptor 272
6830163	0.039072	0.000203	4.25963	0.71032	1.68547	Pkhd1l1	polycystic kidney and hepatic disease 1-like 1
6957679	0.039072	0.000207	4.25335	0.69501	0.83643	Hebp1	heme binding protein 1
6765519	0.039072	0.000208	4.25129	0.68998	1.13075	Fbxo5	F-box protein 5
6787469	0.039072	0.000213	4.24174	0.66668	1.51049	Hmmr	hyaluronan mediated motility receptor (RHAMM)
6942380	0.039072	0.000214	-4.24091	0.66466	-0.38103	Eln	elastin
6878839	0.039072	0.000216	4.23787	0.65726	0.355537	Srp9	signal recognition particle 9
6753592	0.039072	0.000223	4.22615	0.62868	1.17095	Aspm	asp (abnormal spindle)-like, microcephaly associated (Drosophila)
6767258	0.039072	0.000225	-4.22247	0.61972	-0.59522	Fyn	Fyn proto-oncogene
6991777	0.039072	0.000227	4.21885	0.61089	0.807933	Cep70	centrosomal protein 70
7013992	0.039072	0.000227	4.21822	0.60936	1.26846	Bex4	brain expressed gene 4
6837143	0.039072	0.000229	-4.21639	0.60489	-0.486427	Cbx7	chromobox homolog 7
6815797	0.039072	0.000229	4.21617	0.60437	0.571653	Kif2a	kinesin family member 2A
6791298	0.039072	0.000231	4.21209	0.59444	1.2134	Top2a	topoisomerase (DNA) II alpha
6945324	0.039072	0.000235	4.20571	0.5789	1.58416	Bpgm	2,3-bisphosphoglycerate mutase
6917120	0.039072	0.000236	4.20511	0.57743	0.933217	Csf3r	colony stimulating factor 3 receptor (granulocyte)
6951525	0.039072	0.000237	4.20318	0.57273	1.26296	Asns	asparagine synthetase
6945821	0.039072	0.000237	-4.2022	0.57034	-0.58165	Olfr447	olfactory receptor 447
6974129	0.039072	0.000239	4.20012	0.56528	0.532363	F10	coagulation factor X
6754799	0.039199	0.000243	-4.19438	0.5513	-0.517633	Cd247	CD247 antigen
6850819	0.039199	0.000244	4.1918	0.54502	1.10738	Trem3	triggering receptor expressed on myeloid cells 3
6799525	0.039199	0.000246	4.18894	0.53806	1.71503	Rsad2	radical S-adenosyl methionine domain containing 2
6785307	0.039271	0.00025	4.18283	0.5232	1.6469	Birc5	baculoviral IAP repeat-containing 5
6857212	0.039271	0.000252	4.18021	0.51682	0.527313	Dpy30	dpy-30 homolog (C. elegans)
6825638	0.039271	0.000255	4.17557	0.50553	1.3727	Slc25a37	solute carrier family 25, member 37
6808173	0.039271	0.000255	-4.17535	0.505	-0.468507	Irx2	Iroquois related homeobox 2 (Drosophila)
6844598	0.039421	0.000263	4.16487	0.47951	0.942763	Rfc4	replication factor C (activator 1) 4
6957465	0.039421	0.000263	4.16432	0.47818	0.731267	Csda	cold shock domain protein A
6911009	0.039421	0.000265	4.16236	0.47342	0.62969	Psma5	proteasome (prosome, macropain) subunit, alpha type 5
6973679	0.039421	0.000265	-4.16139	0.47106	-0.3637	Arhgef18	rho
6796043	0.039421	0.000268	-4.1584	0.4638	-0.759	Prkch	protein kinase C, eta
6977772	0.03957	0.000271	4.15399	0.45307	0.831467	Klf1	Kruppel-like factor 1 (erythroid)
6876138	0.039787	0.000276	-4.14665	0.43524	-0.547137	Ass1	argininosuccinate synthetase 1
7019616	0.039787	0.000277	4.14598	0.43362	0.595813	Bex1	brain expressed gene 1
6822154	0.040138	0.000281	4.13978	0.41855	1.1289	Cd24a	CD24a antigen
6790538	0.040372	0.000285	4.13471	0.40623	1.13996	Prr11	proline rich 11
6800973	0.040441	0.00029	4.12903	0.39245	0.526567	Cox6c	cytochrome c oxidase, subunit VIc
6993848	0.040441	0.000295	4.12222	0.37592	0.746367	Epor	erythropoietin receptor
6825717	0.040441	0.000295	4.12215	0.37576	1.17557	Xpo7	exportin 7
6898806	0.040441	0.000296	-4.12134	0.37379	-1.18056	Sfrp2	secreted frizzled-related protein 2
6773235	0.040441	0.000298	4.11838	0.36659	0.61447	Amd1	S-adenosylmethionine decarboxylase 1
6966600	0.040441	0.000299	4.11692	0.36306	0.793297	Ccne1	cyclin E1
6806955	0.04097	0.000307	4.10818	0.34186	0.73706	Dcun1d1	DCN1, defective in cullin neddylation 1, domain containing 1 (S. cerevisiae)
6763972	0.04097	0.000308	4.10658	0.33797	1.34959	Nuf2	NUF2, NDC80 kinetochore complex component, homolog (S. cerevisiae)
6971848	0.041054	0.000311	4.10308	0.32948	1.48505	Mki67	antigen identified by monoclonal antibody Ki 67
6838716	0.041403	0.000318	-4.09477	0.30934	-0.518953	Itgb7	integrin beta 7
6796211	0.041403	0.000318	-4.09453	0.30875	-0.40664	Fntb	farnesyltransferase, CAAX box, beta
6929728	0.041768	0.000323	4.08859	0.29438	0.505553	Ppp1cb	protein phosphatase 1, catalytic subunit, beta isoform
6748662	0.041943	0.000331	-4.07991	0.27334	-0.480263	Zap70	zeta-chain (TCR) associated protein kinase
6932367	0.041943	0.000332	4.07819	0.26918	1.60748	Ppbp	pro-platelet basic protein
6965072	0.041943	0.000334	-4.0768	0.2658	-0.451103	Utf1	undifferentiated embryonic cell transcription factor 1
6754691	0.041943	0.000336	4.07404	0.25912	0.73349	F5	coagulation factor V
6849645	0.041943	0.000337	-4.07367	0.25822	-0.334743	Tbc1d22b	TBC1 domain family, member 22B
6967619	0.041943	0.000339	4.07133	0.25257	1.2178	Depdc1a	DEP domain containing 1a
6872262	0.042657	0.000347	4.06253	0.23126	0.807813	Pip5k1b	phosphatidylinositol-4-phosphate 5-kinase, type 1 beta
6784257	0.042663	0.000353	4.0564	0.21643	0.74657	Psme3	proteaseome (prosome, macropain) 28 subunit, 3
6789329	0.042663	0.00036	4.04906	0.19867	0.6838	Tnfsf13	tumor necrosis factor (ligand) superfamily, member 13
6946954	0.042663	0.000363	4.04563	0.19037	1.01604	St3gal5	ST3 beta-galactoside alpha-2,3-sialyltransferase 5
6833100	0.042663	0.000365	-4.04344	0.18509	-0.492587	Cacnb3	calcium channel, voltage-dependent, beta 3 subunit
6924949	0.042663	0.000366	4.04302	0.18408	1.80642	Ermap	erythroblast membrane-associated protein
6755307	0.042663	0.000368	4.04102	0.17923	2.44216	Spna1	spectrin alpha 1
6925973	0.042663	0.000369	4.03999	0.17675	0.624603	Hmgn2	high mobility group nucleosomal binding domain 2
6961987	0.042663	0.000372	4.03639	0.16804	1.13226	Prc1	protein regulator of cytokinesis 1
6900086	0.042663	0.000378	-4.03111	0.15528	-0.581567	5730470L24Rik	RIKEN cDNA 5730470L24 gene
6890356	0.042663	0.000378	4.03035	0.15344	1.30393	Epb4.2	erythrocyte protein band 4.2
6826546	0.042663	0.000381	4.02787	0.14747	1.11152	Diap3	diaphanous homolog 3 (Drosophila)
6959584	0.042663	0.000382	4.02691	0.14514	0.628917	Tyrobp	TYRO protein tyrosine kinase binding protein
6971341	0.042663	0.000382	-4.02669	0.14461	-0.528813	Sept1	septin 1
6767537	0.042663	0.000384	4.02483	0.14012	1.04412	Cd24a	CD24a antigen
6928742	0.042663	0.000384	4.02468	0.13975	1.19271	Abcb4	ATP-binding cassette, sub-family B (MDR
6974480	0.042663	0.000387	4.02186	0.13295	0.494423	Mcph1	microcephaly, primary autosomal recessive 1
6998818	0.042663	0.000389	4.02035	0.12928	1.3797	Camp	cathelicidin antimicrobial peptide
6891070	0.042663	0.000403	4.00733	0.09785	0.670317	Pcna	proliferating cell nuclear antigen
6808221	0.042663	0.000405	-4.00493	0.09208	-0.392737	Slc12a7	solute carrier family 12, member 7
6773069	0.042663	0.000406	4.0043	0.09055	0.616953	Ncoa7	nuclear receptor coactivator 7
6830638	0.042663	0.000408	4.00277	0.08686	0.431587	Wdr67	WD repeat domain 67
6802088	0.042663	0.000409	-4.00185	0.08464	-0.448173	Zfp36l1	zinc finger protein 36, C3H type-like 1
6800986	0.042663	0.000409	4.00171	0.08429	1.3074	Slc25a21	solute carrier family 25 (mitochondrial oxodicarboxylate carrier), member 21
6872051	0.042663	0.000409	4.00113	0.08291	1.24079	Gda	guanine deaminase
6759782	0.042663	0.000411	3.99945	0.07886	0.88984	Tuba4a	tubulin, alpha 4A
6959167	0.042663	0.000412	-3.99899	0.07774	-0.504163	Arhgef1	Rho guanine nucleotide exchange factor (GEF) 1
6824146	0.042663	0.000412	3.9987	0.07704	1.29712	5730469M10Rik	RIKEN cDNA 5730469M10 gene
6815555	0.042663	0.000414	3.99711	0.0732	1.41197	Cenph	centromere protein H
7019614	0.042775	0.000418	3.99337	0.06418	0.943577	Tceal8	transcription elongation factor A (SII)-like 8
6880451	0.042775	0.00042	3.99187	0.06058	0.756057	Bub1b	budding uninhibited by benzimidazoles 1 homolog, beta (S. cerevisiae)
6824864	0.044069	0.000441	3.97368	0.01674	0.812693	Mcpt8	mast cell protease 8
6833919	0.044069	0.000441	3.97368	0.01673	0.50903	Skp2	S-phase kinase-associated protein 2 (p45)
6971981	0.044069	0.000442	-3.97293	0.01493	-0.47056	Mapk1ip1	mitogen-activated protein kinase 1 interacting protein 1
6753067	0.044069	0.000444	3.97146	0.01139	1.95171	Ctse	cathepsin E
6993864	0.044069	0.000447	3.96847	0.00419	0.555673	Elof1	elongation factor 1 homolog (ELF1, S. cerevisiae)
6805245	0.044069	0.00045	3.96614	-0.00144	1.17256	Hist1h2bn	histone cluster 1, H2bn
6825436	0.044069	0.000453	3.96387	-0.0069	1.16031	Esco2	establishment of cohesion 1 homolog 2 (S. cerevisiae)
6824321	0.044069	0.000455	3.96239	-0.01047	0.923277	Gch1	GTP cyclohydrolase 1
6950792	0.044069	0.000455	3.9622	-0.01092	0.65182	Cmas	cytidine monophospho-N-acetylneuraminic acid synthetase
6995074	0.044384	0.000462	3.95612	-0.02554	1.67419	Hmbs	hydroxymethylbilane synthase
6978794	0.044384	0.000463	3.95554	-0.02695	1.13152	2210023G05Rik	RIKEN cDNA 2210023G05 gene
6840636	0.044913	0.000471	3.94914	-0.04234	0.490133	Muc13	mucin 13, epithelial transmembrane
6901592	0.044913	0.000474	3.94715	-0.04712	1.10313	Cenpe	centromere protein E
6993098	0.044948	0.000476	3.94489	-0.05256	0.95903	Kif15	kinesin family member 15
6970735	0.04527	0.000482	3.94028	-0.06365	1.08571	Sox6	SRY-box containing gene 6
6912179	0.045325	0.000487	3.93672	-0.07219	0.696587	F730047E07Rik	RIKEN cDNA F730047E07 gene
6869503	0.045325	0.000488	3.93593	-0.07409	1.24215	Kif11	kinesin family member 11
6906840	0.045764	0.000495	3.93042	-0.08735	0.939717	Cks1b	CDC28 protein kinase 1b
6757732	0.04609	0.000501	3.92585	-0.09833	0.67186	Prim2	DNA primase, p58 subunit
6750519	0.046112	0.000504	3.92376	-0.10334	1.03866	Il8rb	interleukin 8 receptor, beta
6985252	0.046664	0.000513	3.91743	-0.11855	1.16457	Hp	haptoglobin
6996186	0.046805	0.000518	3.91379	-0.12729	0.92741	Kif23	kinesin family member 23
6788020	0.046805	0.00052	3.91252	-0.13033	0.387053	Canx	calnexin
6802124	0.046816	0.000522	3.91056	-0.13504	0.627033	Erh	enhancer of rudimentary homolog (Drosophila)
6887520	0.047114	0.000532	3.90365	-0.15161	0.970727	Spc25	SPC25, NDC80 kinetochore complex component, homolog (S. cerevisiae)
6977778	0.047114	0.000537	3.90007	-0.1602	1.55067	Prdx2	peroxiredoxin 2
6880492	0.047114	0.000538	3.89958	-0.16139	1.27724	Casc5	cancer susceptibility candidate 5
6788133	0.047114	0.000542	3.89678	-0.16809	0.657307	0610009B22Rik	RIKEN cDNA 0610009B22 gene
6998398	0.047114	0.000545	3.89455	-0.17343	0.77751	1300017J02Rik	RIKEN cDNA 1300017J02 gene
6769181	0.047114	0.000546	-3.89387	-0.17506	-0.41716	Hmha1	histocompatibility (minor) HA-1
6949737	0.047114	0.000549	3.89211	-0.17928	0.686403	Clec4a2	C-type lectin domain family 4, member a2
7017784	0.047114	0.000551	-3.89093	-0.1821	-0.48929	Prkx	protein kinase, X-linked
6841372	0.047114	0.000551	3.89054	-0.18304	0.79186	C330027C09Rik	RIKEN cDNA C330027C09 gene
6890835	0.047114	0.000552	3.88993	-0.18452	0.807527	Ckap2l	cytoskeleton associated protein 2-like
6897599	0.047161	0.000555	-3.88777	-0.18968	-0.563693	Dclk1	doublecortin-like kinase 1
6811689	0.047341	0.000563	3.88269	-0.20186	0.679763	Hist1h2ac	histone cluster 1, H2ac
7014503	0.047341	0.000564	3.8819	-0.20375	2.10737	Alas2	aminolevulinic acid synthase 2, erythroid
6784062	0.047341	0.000566	-3.88107	-0.20575	-0.414763	Igfbp4	insulin-like growth factor binding protein 4
6995384	0.048442	0.000581	3.87074	-0.23049	1.32931	Fam55b	family with sequence similarity 55, member B
7006322	0.048756	0.000588	3.86659	-0.24041	1.05449	Ear10	eosinophil-associated, ribonuclease A family, member 10
6907945	0.048861	0.000592	3.86405	-0.24649	1.36236	Chi3l3	chitinase 3-like 3
6855801	0.04992	0.000608	-3.85432	-0.26976	-0.351477	Foxp4	forkhead box P4
6880583	0.050251	0.000617	3.84872	-0.28316	0.425923	Snap23	synaptosomal-associated protein 23
6812518	0.050251	0.000617	3.84842	-0.28386	0.65089	Eef1e1	eukaryotic translation elongation factor 1 epsilon 1
6762804	0.050745	0.000626	3.84307	-0.29667	0.71731	Rgs18	regulator of G-protein signaling 18
6838797	0.05093	0.000635	3.83792	-0.30895	0.772723	Cbx5	chromobox homolog 5 (Drosophila HP1a)
6884351	0.05093	0.000639	3.83554	-0.31463	0.457163	Suv39h2	suppressor of variegation 3-9 homolog 2 (Drosophila)
6815558	0.05093	0.00064	3.83506	-0.31578	1.42437	Ccnb1	cyclin B1
6917690	0.05093	0.000641	3.83398	-0.31837	1.46713	Rhd	Rh blood group, D antigen
6802262	0.05093	0.000643	3.8333	-0.32	0.617477	Dpf3	D4, zinc and double PHD fingers, family 3
6824624	0.051056	0.000648	3.8304	-0.32693	0.416467	Hnrnpc	heterogeneous nuclear ribonucleoprotein C
6824346	0.051056	0.00065	3.82907	-0.3301	1.04651	Dlgap5	discs, large (Drosophila) homolog-associated protein 5
6854393	0.052143	0.000669	3.81854	-0.35522	1.45339	Fahd1	fumarylacetoacetate hydrolase domain containing 1
6753247	0.052143	0.000671	3.81707	-0.35873	0.652033	Chi3l1	chitinase 3-like 1
7017668	0.052143	0.000676	3.81451	-0.36484	0.801813	Mpp1	membrane protein, palmitoylated
6917495	0.052143	0.000685	3.80936	-0.37712	0.874367	Atpif1	ATPase inhibitory factor 1
6910123	0.052143	0.000685	3.80921	-0.37746	0.910607	Clca1	chloride channel calcium activated 1
6887337	0.052143	0.000686	3.80861	-0.37891	0.942007	Galnt3	UDP-N-acetyl-alpha-D-galactosamine:polypeptide N-acetylgalactosaminyltransferase 3
6855241	0.052143	0.000688	-3.80757	-0.38139	-0.896003	Olfr102	olfactory receptor 102
6963049	0.052143	0.000694	3.8048	-0.38799	1.09301	Rrm1	ribonucleotide reductase M1
6989556	0.052143	0.000696	-3.80333	-0.3915	-0.367103	Parp6	poly (ADP-ribose) polymerase family, member 6
6942396	0.052143	0.0007	3.8013	-0.39633	2.16051	Cldn13	claudin 13
6990398	0.052143	0.000703	3.79986	-0.39975	1.14918	Mns1	meiosis-specific nuclear structural protein 1
6983320	0.052143	0.000704	3.79937	-0.40092	0.590803	Hmgn2	high mobility group nucleosomal binding domain 2
6878712	0.052143	0.000704	3.79933	-0.40101	1.33552	Slc43a1	solute carrier family 43, member 1
6949814	0.052143	0.000705	3.79877	-0.40235	0.9994	Cdca3	cell division cycle associated 3
6931377	0.05223	0.000713	3.79417	-0.41331	0.606837	Slc30a9	solute carrier family 30 (zinc transporter), member 9
6991563	0.05223	0.000717	3.7924	-0.41754	1.04903	Tfdp2	transcription factor Dp 2
6972165	0.05223	0.000717	3.79209	-0.41827	0.640023	Ifitm2	interferon induced transmembrane protein 2
6819883	0.05223	0.000718	3.79198	-0.41853	1.13011	Pbk	PDZ binding kinase
6854103	0.052316	0.000722	-3.78983	-0.42364	-0.965757	V1re3	vomeronasal 1 receptor, E3
6950394	0.052338	0.000728	-3.78674	-0.43101	-0.681533	Gprc5a	G protein-coupled receptor, family C, group 5, member A
7012842	0.052338	0.000728	3.78664	-0.43124	1.09157	Kif4	kinesin family member 4
6789316	0.052605	0.000736	3.78231	-0.44155	0.832477	Atp1b2	ATPase, Na+
6971287	0.052605	0.000738	-3.78172	-0.44295	-0.434433	Coro1a	coronin, actin binding protein 1A
6755305	0.053347	0.000751	3.77496	-0.45902	0.815073	Olfr421	olfactory receptor 421
6913195	0.053669	0.000758	3.77121	-0.46794	1.54359	Tmod1	tropomodulin 1
6770214	0.053691	0.000762	3.76958	-0.47183	0.68471	Cep290	centrosomal protein 290
6774794	0.054392	0.000775	3.76322	-0.48693	1.09249	Cdc2a	cell division cycle 2 homolog A (S. pombe)
6939162	0.055262	0.000791	3.75531	-0.50572	0.75179	Usp46	ubiquitin specific peptidase 46
6849474	0.055262	0.000793	-3.75432	-0.50808	-0.427447	Phf1	PHD finger protein 1
6782554	0.055585	0.000802	3.75044	-0.5173	0.421913	Slc6a4	solute carrier family 6 (neurotransmitter transporter, serotonin), member 4
6941148	0.055585	0.000804	3.7492	-0.52023	0.527283	Crybb3	crystallin, beta B3
6790124	0.056215	0.000817	3.74351	-0.53373	0.738113	Myo1d	myosin ID
6795768	0.056257	0.00082	3.74178	-0.53783	1.24833	Ppil5	peptidylprolyl isomerase (cyclophilin) like 5
6790774	0.05667	0.000833	3.7362	-0.55107	0.861217	Tom1l1	target of myb1-like 1 (chicken)
7003387	0.05667	0.000833	3.73615	-0.5512	0.502007	Rbmxrt	RNA binding motif protein, X chromosome retrogene
6916663	0.056816	0.000838	3.73374	-0.5569	0.9588	Slc6a9	solute carrier family 6 (neurotransmitter transporter, glycine), member 9
6791561	0.057075	0.000848	3.72941	-0.56717	2.26632	Slc4a1	solute carrier family 4 (anion exchanger), member 1
6884642	0.057075	0.000848	-3.72918	-0.56771	-0.69159	Gata3	GATA binding protein 3
6923142	0.057359	0.000859	3.72451	-0.57879	0.665653	Ptplad2	protein tyrosine phosphatase-like A domain containing 2
6786044	0.057359	0.000859	3.72449	-0.57884	0.93822	Fignl1	fidgetin-like 1
6947726	0.057366	0.000862	3.72304	-0.58228	0.590323	Gp9	glycoprotein 9 (platelet)
6882880	0.057657	0.00087	-3.71972	-0.59012	-0.513633	Plcg1	phospholipase C, gamma 1
6904340	0.057747	0.000874	-3.71774	-0.59483	-0.539653	Nudt6	nudix (nucleoside diphosphate linked moiety X)-type motif 6
6798403	0.057779	0.000879	3.71591	-0.59916	1.10379	Ncapg2	non-SMC condensin II complex, subunit G2
6951684	0.057779	0.000882	3.71447	-0.60257	0.51463	Ndufa4	NADH dehydrogenase (ubiquinone) 1 alpha subcomplex, 4
6897441	0.057779	0.000886	-3.7129	-0.60629	-0.456917	Foxo1	forkhead box O1
6907786	0.057779	0.000888	3.71199	-0.60844	0.419897	Hipk1	homeodomain interacting protein kinase 1
6941344	0.05797	0.000894	3.70938	-0.61462	1.19931	Cit	citron
6965658	0.058002	0.000898	3.7078	-0.61835	0.48847	Calm3	calmodulin 3
6943259	0.058305	0.000906	3.70447	-0.62622	0.653583	Hmgb1	high mobility group box 1
6890715	0.058921	0.000919	3.69915	-0.6388	1.04007	Bub1	budding uninhibited by benzimidazoles 1 homolog (S. cerevisiae)
6841849	0.059221	0.000932	3.69388	-0.65128	0.37451	Dcbld2	discoidin, CUB and LCCL domain containing 2
6892767	0.059221	0.000934	3.69298	-0.65339	0.77086	Ptpla	protein tyrosine phosphatase-like (proline instead of catalytic arginine), member a
6956678	0.059221	0.000939	-3.69082	-0.6585	-0.320243	Vgll4	vestigial like 4 (Drosophila)
6864696	0.059221	0.000948	-3.68743	-0.66651	-0.366693	Apbb3	amyloid beta (A4) precursor protein-binding, family B, member 3
6954619	0.059221	0.000952	3.68583	-0.67028	0.502377	Vamp8	vesicle-associated membrane protein 8
6755387	0.059221	0.000953	3.68532	-0.67149	0.6366	Exo1	exonuclease 1
6850022	0.059221	0.000955	-3.68432	-0.67386	-0.42381	Tap2	transporter 2, ATP-binding cassette, sub-family B (MDR
6824634	0.059221	0.000958	3.68346	-0.6759	0.44705	Supt16h	suppressor of Ty 16 homolog (S. cerevisiae)
6789359	0.059221	0.000962	-3.68191	-0.67955	-0.380847	Centb1	centaurin, beta 1
6876173	0.059221	0.000962	-3.6819	-0.67956	-0.347177	Bat2l	HLA-B associated transcript 2-like
6813676	0.059221	0.000966	3.68034	-0.68326	0.36527	Zcchc6	zinc finger, CCHC domain containing 6
6918578	0.059221	0.000969	3.67912	-0.68612	0.520003	OTTMUSG00000011070	predicted gene, OTTMUSG00000011070
6916488	0.059221	0.000972	3.6778	-0.68924	0.94635	Pdzk1ip1	PDZK1 interacting protein 1
6934584	0.059221	0.000972	3.6777	-0.68949	0.458993	Ran	RAN, member RAS oncogene family
6935756	0.059221	0.000973	3.67736	-0.69028	0.74438	Brca2	breast cancer 2
6885447	0.059221	0.000976	3.67612	-0.69321	0.958457	Ubac1	ubiquitin associated domain containing 1
6989874	0.059616	0.000986	3.67232	-0.70218	0.93303	Tipin	timeless interacting protein
6801902	0.059646	0.000995	3.66914	-0.70968	1.34156	Spnb1	spectrin beta 1
6803525	0.059646	0.000996	-3.66875	-0.71059	-0.843713	A130014H13Rik	RIKEN cDNA A130014H13 gene
6913499	0.059646	0.001	3.66696	-0.71482	0.976203	Smc2	structural maintenance of chromosomes 2
6886170	0.059646	0.001	3.666	-0.71709	0.42971	Psmb7	proteasome (prosome, macropain) subunit, beta type 7
6990685	0.059646	0.00101	3.66508	-0.71926	0.625717	Gsta4	glutathione S-transferase, alpha 4
6887187	0.059646	0.00101	3.66285	-0.72452	0.498383	Gcg	glucagon
6908748	0.059646	0.00101	3.66227	-0.72589	1.44444	Tmem56	transmembrane protein 56
6949884	0.059646	0.00101	3.66202	-0.72646	0.2772	Vwf	Von Willebrand factor homolog
6807022	0.060116	0.00102	3.65781	-0.73639	0.854223	Cks2	CDC28 protein kinase regulatory subunit 2
6988958	0.060116	0.00103	-3.65601	-0.74063	-0.427207	Usp28	ubiquitin specific peptidase 28
6990948	0.060116	0.00103	3.65533	-0.74224	0.92307	Ttk	Ttk protein kinase
6796644	0.061309	0.00106	3.64522	-0.76605	0.395293	Fcf1	FCF1 small subunit (SSU) processome component homolog (S. cerevisiae)
6924824	0.061309	0.00106	3.64334	-0.77047	1.10892	Urod	uroporphyrinogen decarboxylase
6781300	0.061309	0.00107	3.64304	-0.77119	1.27033	Butr1	butyrophilin related 1
6809812	0.061309	0.00107	3.64298	-0.77132	1.16774	Cenpk	centromere protein K
6763132	0.061635	0.00108	-3.63976	-0.77891	-0.353877	Lamc1	laminin, gamma 1
6933037	0.0618	0.00109	3.63573	-0.78837	0.536503	Nudt9	nudix (nucleoside diphosphate linked moiety X)-type motif 9
6983584	0.0618	0.00109	3.63573	-0.78838	0.455467	Lsm6	LSM6 homolog, U6 small nuclear RNA associated (S. cerevisiae)
6779839	0.0618	0.00109	3.6351	-0.78985	1.9687	Hba-a1	hemoglobin alpha, adult chain 1
6811538	0.061876	0.00109	3.63289	-0.79507	1.22854	RP23-480B19.10	similar to histone 2a
6921095	0.061876	0.0011	-3.63035	-0.80103	-0.9231	Ccl21a	chemokine (C-C motif) ligand 21A
6948008	0.061876	0.0011	3.62988	-0.80214	0.44501	Lsm3	LSM3 homolog, U6 small nuclear RNA associated (S. cerevisiae)
6798946	0.061876	0.0011	3.62985	-0.80221	0.9456	Gen1	Gen homolog 1, endonuclease (Drosophila)
7019923	0.061911	0.00111	3.62844	-0.80551	0.850913	Ammecr1	Alport syndrome, mental retardation, midface hypoplasia and elliptocytosis chromosomal region gene 1 homolog (human)
6762304	0.062742	0.00113	-3.62221	-0.82017	-0.342237	Sox13	SRY-box containing gene 13
6832005	0.06279	0.00113	-3.62073	-0.82364	-0.678073	Grap2	GRB2-related adaptor protein 2
6973169	0.062926	0.00114	-3.61766	-0.83086	-0.329377	Bcl3	B-cell leukemia
6805382	0.062926	0.00114	3.6172	-0.83193	1.77297	Hist1h2ab	histone cluster 1, H2ab
6844210	0.062926	0.00114	3.61603	-0.83467	0.420317	Fgd4	FYVE, RhoGEF and PH domain containing 4
7009834	0.062926	0.00115	3.61501	-0.83706	1.20106	Slc38a5	solute carrier family 38, member 5
6886039	0.062926	0.00115	3.61405	-0.83933	1.19342	Stom	stomatin
6811563	0.063335	0.00116	3.61043	-0.84783	1.16262	Hist1h2ah	histone cluster 1, H2ah
6849775	0.063422	0.00117	-3.60837	-0.85265	-0.354793	Slc37a1	solute carrier family 37 (glycerol-3-phosphate transporter), member 1
6866116	0.063422	0.00117	3.6076	-0.85447	0.447293	Nars	asparaginyl-tRNA synthetase
6903360	0.063528	0.00118	3.60581	-0.85867	0.985433	Sirpb1	signal-regulatory protein beta 1
6773432	0.063542	0.00118	3.60395	-0.86302	0.874773	Slc16a10	solute carrier family 16 (monocarboxylic acid transporters), member 10
6988603	0.063542	0.00118	-3.60343	-0.86425	-0.70577	Thy1	thymus cell antigen 1, theta
6896997	0.06403	0.0012	3.59938	-0.87373	0.462517	Hspa4l	heat shock protein 4 like
6970822	0.064195	0.0012	3.5971	-0.87909	0.486697	Arl6ip1	ADP-ribosylation factor-like 6 interacting protein 1
6966991	0.064195	0.00121	3.59613	-0.88136	0.714703	Myd116	myeloid differentiation primary response gene 116
7013185	0.064219	0.00121	3.59486	-0.88434	0.566657	Tlr13	toll-like receptor 13
6808308	0.064976	0.00123	3.58928	-0.89742	0.558323	Ell2	elongation factor RNA polymerase II 2
6764205	0.066175	0.00125	3.58109	-0.91659	0.80264	Fcer1a	Fc receptor, IgE, high affinity I, alpha polypeptide
6818647	0.066175	0.00126	3.58008	-0.91896	1.25118	Cdkn3	cyclin-dependent kinase inhibitor 3
6781305	0.066341	0.00126	3.578	-0.92382	0.480817	Hist3h2a	histone cluster 3, H2a
6966308	0.066597	0.00128	3.57429	-0.9325	0.762287	Tmem147	transmembrane protein 147
6963856	0.066597	0.00128	3.57401	-0.93316	0.591567	6330503K22Rik	RIKEN cDNA 6330503K22 gene
6844255	0.066597	0.00128	3.5732	-0.93506	0.397343	Ube2l3	ubiquitin-conjugating enzyme E2L 3
6812320	0.066707	0.00129	3.57104	-0.94011	0.61753	Lyrm4	LYR motif containing 4
6753316	0.066707	0.00129	3.57036	-0.9417	0.890163	Ube2t	ubiquitin-conjugating enzyme E2T (putative)
6778057	0.067369	0.00131	-3.5655	-0.95307	-0.62664	Dgka	diacylglycerol kinase, alpha
6769179	0.067561	0.00131	-3.56332	-0.95816	-0.624897	Cnn2	calponin 2
6819887	0.068032	0.00133	-3.55957	-0.9669	-0.435787	Clu	clusterin
6993833	0.068186	0.00133	3.55762	-0.97146	0.810817	Spc24	SPC24, NDC80 kinetochore complex component, homolog (S. cerevisiae)
6841097	0.068266	0.00134	3.55608	-0.97506	0.568103	Nat13	N-acetyltransferase 13
6885287	0.068793	0.00136	3.55151	-0.98575	0.82878	Mastl	microtubule associated serine
6811529	0.068793	0.00136	3.55098	-0.98697	1.16661	Hist1h2ak	histone cluster 1, H2ak
6943003	0.068841	0.00136	3.54964	-0.99011	0.45439	Atp5j2	ATP synthase, H+ transporting, mitochondrial F0 complex, subunit f, isoform 2
6813675	0.069175	0.00137	3.54672	-0.99693	0.767723	Isca1	iron-sulfur cluster assembly 1 homolog (S. cerevisiae)
6784527	0.06921	0.00138	3.54545	-0.99989	0.432523	Itgb3	integrin beta 3
6850534	0.069284	0.00138	3.54396	-1.00335	0.782207	Pla2g7	phospholipase A2, group VII (platelet-activating factor acetylhydrolase, plasma)
6860211	0.06937	0.00139	-3.5414	-1.00932	-0.545527	Pcdhb22	protocadherin beta 22
6832300	0.06937	0.00139	3.54135	-1.00943	0.510473	Parvb	parvin, beta
6811684	0.070158	0.00142	3.53495	-1.02436	1.07696	Hist1h2bf	histone cluster 1, H2bf
6800228	0.070158	0.00142	3.53492	-1.02443	0.9649	Arl4a	ADP-ribosylation factor-like 4A
6961917	0.070327	0.00143	3.53191	-1.03144	0.390427	Fanci	Fanconi anemia, complementation group I
6991531	0.070327	0.00143	3.53189	-1.03149	1.14787	Paqr9	progestin and adipoQ receptor family member IX
6788147	0.070499	0.00144	3.52991	-1.03612	0.462113	Ube2b	ubiquitin-conjugating enzyme E2B, RAD6 homology (S. cerevisiae)
6860135	0.070627	0.00144	3.52816	-1.04018	0.40637	Zmat2	zinc finger, matrin type 2
6969942	0.070742	0.00145	3.52649	-1.04407	0.605707	Olfr551	olfactory receptor 551
6956932	0.071166	0.00146	3.52317	-1.05181	0.326547	Wnk1	WNK lysine deficient protein kinase 1
6886021	0.071243	0.00147	-3.52093	-1.05702	-0.408103	Traf1	Tnf receptor-associated factor 1
6882333	0.071243	0.00147	3.52029	-1.05851	0.899703	Tpx2	TPX2, microtubule-associated protein homolog (Xenopus laevis)
6797707	0.071243	0.00148	3.51875	-1.0621	0.78949	Glrx5	glutaredoxin 5 homolog (S. cerevisiae)
6768479	0.071243	0.00148	-3.51785	-1.06419	-0.55316	Egr2	early growth response 2
6916487	0.071243	0.00148	3.51757	-1.06483	0.505743	Tal1	T-cell acute lymphocytic leukemia 1
6811532	0.071564	0.00149	3.51482	-1.07123	1.13516
6811533	0.073175	0.00153	3.50441	-1.09543	0.810923	RP23-38E20.1	predicted gene, OTTMUSG00000013203
6758984	0.073175	0.00154	3.50358	-1.09736	0.96118	Trak2	trafficking protein, kinesin binding 2
6871258	0.073175	0.00154	3.50324	-1.09815	0.384573	Prdx5	peroxiredoxin 5
6790475	0.073194	0.00155	3.50115	-1.103	0.575997	Brip1	BRCA1 interacting protein C-terminal helicase 1
6805251	0.073194	0.00155	3.50111	-1.10311	1.1725	RP23-480B19.10	similar to histone 2a
6986775	0.074398	0.00158	3.49326	-1.12134	0.45842	Trpc6	transient receptor potential cation channel, subfamily C, member 6
6801493	0.074398	0.00158	3.49284	-1.12231	0.586413	Map4k5	mitogen-activated protein kinase kinase kinase kinase 5
6899374	0.074949	0.0016	3.48868	-1.13196	0.792213	S100a6	S100 calcium binding protein A6 (calcyclin)
6802732	0.074949	0.0016	3.488	-1.13355	0.73711	4930534B04Rik	RIKEN cDNA 4930534B04 gene
6785799	0.074973	0.00161	-3.48687	-1.13617	-0.460907	Myo1g	myosin IG
6980944	0.075051	0.00161	3.48547	-1.13941	0.946697	Ckap2	cytoskeleton associated protein 2
6805236	0.075518	0.00163	3.48209	-1.14724	1.16144	Hist1h2ai	histone cluster 1, H2ai
6969429	0.07629	0.00165	3.4772	-1.15858	0.97294	4632434I11Rik	RIKEN cDNA 4632434I11 gene
6879599	0.076923	0.00167	3.47304	-1.16823	0.48864	Apip	APAF1 interacting protein
6783296	0.078109	0.0017	3.46617	-1.18412	0.704273	1110001A07Rik	RIKEN cDNA 1110001A07 gene
6942404	0.078413	0.00171	3.46369	-1.18986	0.36302	Wbscr25	Williams Beuren syndrome chromosome region 25 (human)
6960239	0.078502	0.00173	3.45929	-1.20006	0.608607	Klk1b22	kallikrein 1-related peptidase b22
6858892	0.078502	0.00173	3.45862	-1.2016	0.371377	Riok3	RIO kinase 3 (yeast)
6862462	0.078502	0.00173	3.45817	-1.20265	0.426283	Pqlc1	PQ loop repeat containing 1
6934323	0.078502	0.00173	-3.45815	-1.20268	-0.3525	Atp6v0a2	ATPase, H+ transporting, lysosomal V0 subunit A2
6967135	0.078502	0.00174	3.45723	-1.2048	0.677593	Mrgpra2	MAS-related GPR, member A2
6911089	0.078502	0.00174	3.45647	-1.20657	0.555037	Pklr	pyruvate kinase liver and red blood cell
6953331	0.078502	0.00174	3.45549	-1.20885	0.571933	Ezh2	enhancer of zeste homolog 2 (Drosophila)
6752980	0.078502	0.00174	3.45543	-1.20899	0.711167	Yod1	YOD1 OTU deubiquitinating enzyme 1 homologue (S. cerevisiae)
6973737	0.079897	0.00178	-3.44769	-1.22688	-0.390403	Snapc2	small nuclear RNA activating complex, polypeptide 2
6975247	0.080179	0.00179	3.44485	-1.23342	0.583573	Gtf2e2	general transcription factor II E, polypeptide 2 (beta subunit)
6875038	0.080179	0.00179	-3.44431	-1.23468	-0.757777	Il2ra	interleukin 2 receptor, alpha chain
6805356	0.080179	0.00181	3.44186	-1.24033	1.13216
6884709	0.080179	0.00181	-3.44172	-1.24066	-0.602047	Pfkfb3	6-phosphofructo-2-kinase
6768866	0.080179	0.00181	3.44152	-1.24111	0.446217	Snrpd3	small nuclear ribonucleoprotein D3
6964163	0.080193	0.00182	-3.43963	-1.24547	-0.374383	Il21r	interleukin 21 receptor
6869370	0.080193	0.00182	3.43955	-1.24567	0.617187	Kif20b	kinesin family member 20B
6975904	0.081289	0.00185	3.43295	-1.26089	0.693303	Mlf1ip	myeloid leukemia factor 1 interacting protein
6775185	0.081289	0.00185	-3.43243	-1.2621	-0.335993	Col6a1	collagen, type VI, alpha 1
6763903	0.082773	0.00189	3.42403	-1.28146	1.4872	Mgst3	microsomal glutathione S-transferase 3
6793861	0.082773	0.00189	3.42357	-1.28252	1.02582	Mboat2	membrane bound O-acyltransferase domain containing 2
6970944	0.0828	0.0019	3.42201	-1.2861	1.25677	Cdr2	cerebellar degeneration-related 2
6885325	0.0828	0.0019	3.42156	-1.28715	0.579173	Hnmt	histamine N-methyltransferase
6760487	0.083446	0.00192	3.4176	-1.29627	0.59321	Dnajb3	DnaJ (Hsp40) homolog, subfamily B, member 3
6956864	0.083446	0.00193	3.41669	-1.29837	0.422057	Csgalnact2	chondroitin sulfate N-acetylgalactosaminyltransferase 2
6806435	0.083448	0.00193	3.41575	-1.30054	0.601147	Gcnt2	glucosaminyl (N-acetyl) transferase 2, I-branching enzyme
6891096	0.084208	0.00196	3.41102	-1.31141	0.426717	Prei4	preimplantation protein 4
6785538	0.084208	0.00196	3.41039	-1.31287	0.458153	Narf	nuclear prelamin A recognition factor
6871270	0.084268	0.00197	3.40903	-1.316	0.51077	Fkbp2	FK506 binding protein 2
6779818	0.084268	0.00197	3.40769	-1.31909	0.735513	Cpeb4	cytoplasmic polyadenylation element binding protein 4
6841410	0.084268	0.00198	3.40714	-1.32034	0.345427	Cd47	CD47 antigen (Rh-related antigen, integrin-associated signal transducer)
6840175	0.084268	0.00198	-3.40642	-1.322	-0.358213	Lpp	LIM domain containing preferred translocation partner in lipoma
6805361	0.084401	0.002	3.40164	-1.333	1.29239
7011603	0.084401	0.00201	3.40161	-1.33307	0.456707	Eif4e	eukaryotic translation initiation factor 4E
6953929	0.084401	0.00201	3.4012	-1.334	0.871997	AW146242	expressed sequence AW146242
6878713	0.084401	0.00201	3.40073	-1.33509	0.795023	Slc43a3	solute carrier family 43, member 3
6762017	0.084401	0.00201	3.40036	-1.33595	0.735423	Mcm6	minichromosome maintenance deficient 6 (MIS5 homolog, S. pombe) (S. cerevisiae)
6949283	0.084401	0.00201	3.4	-1.33676	0.84481	March8	membrane-associated ring finger (C3HC4) 8
6972168	0.084401	0.00202	3.39942	-1.3381	0.482117	Ifitm3	interferon induced transmembrane protein 3
6769076	0.084738	0.00203	3.39654	-1.34472	0.557363	Lsm7	LSM7 homolog, U6 small nuclear RNA associated (S. cerevisiae)
6909153	0.084738	0.00203	3.39595	-1.34609	0.462003	Larp7	La ribonucleoprotein domain family, member 7
6895959	0.084738	0.00204	3.39517	-1.34786	0.64691	Mtfr1	mitochondrial fission regulator 1
6882189	0.084922	0.00205	3.39344	-1.35185	1.01197	Gins1	GINS complex subunit 1 (Psf1 homolog)
6946554	0.085624	0.00207	3.38936	-1.36121	1.09487	Abcg2	ATP-binding cassette, sub-family G (WHITE), member 2
7012561	0.085901	0.00208	3.38722	-1.36613	0.8488	Pcyt1b	phosphate cytidylyltransferase 1, choline, beta isoform
6889894	0.086161	0.00209	3.38516	-1.37086	0.668187	Arhgap11a	Rho GTPase activating protein 11A
6983790	0.086985	0.00212	-3.38058	-1.38135	-0.62257	D830024N08Rik	RIKEN cDNA D830024N08 gene
6772417	0.087517	0.00214	-3.37645	-1.39082	-0.33441	Tnfaip3	tumor necrosis factor, alpha-induced protein 3
6842503	0.087517	0.00214	3.37557	-1.39285	0.419527	Usp25	ubiquitin specific peptidase 25
6925917	0.087517	0.00215	-3.37413	-1.39614	-0.447767	Zdhhc18	zinc finger, DHHC domain containing 18
6761284	0.087517	0.00216	3.37369	-1.39716	0.49018	Serpinb3d	serine (or cysteine) peptidase inhibitor, clade B (ovalbumin), member 3D
6838469	0.087517	0.00216	3.37297	-1.3988	0.66134	Racgap1	Rac GTPase-activating protein 1
6974647	0.087517	0.00216	3.37292	-1.39892	1.11748	Ank1	ankyrin 1, erythroid
6776507	0.088116	0.00218	3.36913	-1.4076	0.683147	4930430F08Rik	RIKEN cDNA 4930430F08 gene
6907624	0.088116	0.00219	-3.36815	-1.40985	-0.504257	Cd2	CD2 antigen
6854347	0.088116	0.00219	3.36765	-1.41099	0.713907	Ccnf	cyclin F
6857078	0.089243	0.00223	3.36103	-1.42614	0.720283	Ndc80	NDC80 homolog, kinetochore complex component (S. cerevisiae)
6971746	0.089243	0.00223	3.36099	-1.42625	0.62545	Uros	uroporphyrinogen III synthase
6883114	0.089299	0.00223	3.35988	-1.42879	1.07533	Ube2c	ubiquitin-conjugating enzyme E2C
6778562	0.089622	0.00225	-3.35761	-1.43398	-0.34616	Zmiz2	zinc finger, MIZ-type containing 2
6883013	0.089655	0.00225	-3.3566	-1.43628	-0.400913	Gdap1l1	ganglioside-induced differentiation-associated protein 1-like 1
6996267	0.089888	0.00227	3.35411	-1.44197	0.6651	Zwilch	Zwilch, kinetochore associated, homolog (Drosophila)
6930006	0.089888	0.00227	-3.35385	-1.44257	-0.428967	Jakmip1	janus kinase and microtubule interacting protein 1
6962483	0.089888	0.00227	3.35301	-1.44449	0.481897	Picalm	phosphatidylinositol binding clathrin assembly protein
6762217	0.090311	0.00229	3.35033	-1.45062	1.13694	Tmcc2	transmembrane and coiled-coil domains 2
6851324	0.09062	0.0023	3.34815	-1.4556	0.742917	Emr1	EGF-like module containing, mucin-like, hormone receptor-like sequence 1
6982550	0.091082	0.00232	3.34468	-1.46352	1.00215	Neil3	nei like 3 (E. coli)
6781487	0.091082	0.00232	3.34447	-1.464	0.575457	Map2k3	mitogen-activated protein kinase kinase 3
6855246	0.091442	0.00234	-3.34209	-1.46945	-0.99402	H2-M2	histocompatibility 2, M region locus 2
6974250	0.091986	0.00236	3.33894	-1.47664	0.629793	Cln8	ceroid-lipofuscinosis, neuronal 8
6924763	0.092296	0.00237	3.33678	-1.48156	0.623223	Rad54l	RAD54 like (S. cerevisiae)
6819252	0.09232	0.00238	-3.33584	-1.48372	-0.397243	Psme1	proteasome (prosome, macropain) 28 subunit, alpha
6873777	0.092531	0.00239	3.33411	-1.48767	0.34176	Smndc1	survival motor neuron domain containing 1
6858253	0.092689	0.0024	3.3326	-1.49111	0.575573	Mrpl18	mitochondrial ribosomal protein L18
6917489	0.093259	0.00242	3.32938	-1.49845	0.435937	Taf12	TAF12 RNA polymerase II, TATA box binding protein (TBP)-associated factor
6984011	0.093261	0.00242	-3.32853	-1.50039	-0.360913	Zfp423	zinc finger protein 423
6993151	0.093775	0.00244	3.32556	-1.50716	1.40601	Ccr3	chemokine (C-C motif) receptor 3
6797387	0.094188	0.00246	3.32301	-1.51296	0.401393	Psmc1	protease (prosome, macropain) 26S subunit, ATPase 1
6893486	0.094373	0.00247	3.32105	-1.51742	0.90461	Aurka	aurora kinase A
6901380	0.094373	0.00248	-3.31988	-1.52009	-0.568447	Lef1	lymphoid enhancer binding factor 1
6838417	0.094373	0.00248	3.31918	-1.5217	0.64642	Tuba1a	tubulin, alpha 1A
6909434	0.094373	0.00249	3.31755	-1.5254	0.618203	Sgms2	sphingomyelin synthase 2
6763894	0.094373	0.0025	3.31684	-1.52701	0.459443	Uck2	uridine-cytidine kinase 2
6878890	0.094373	0.0025	3.31599	-1.52895	0.376333	Olfr1186	olfactory receptor 1186
6966818	0.094373	0.0025	3.31562	-1.52978	0.610907	Siglece	sialic acid binding Ig-like lectin E
6811565	0.094373	0.00251	3.31529	-1.53054	1.02426	Hist1h2ag	histone cluster 1, H2ag
6752988	0.094373	0.00251	3.3148	-1.53167	0.356197	AA986860	expressed sequence AA986860
6900383	0.094933	0.00253	3.31168	-1.53877	0.52653	Psma5	proteasome (prosome, macropain) subunit, alpha type 5
6867853	0.095052	0.00254	-3.31037	-1.54174	-0.311183	Map4k2	mitogen-activated protein kinase kinase kinase kinase 2
6948878	0.095241	0.00255	3.30878	-1.54536	0.707163	Lrrn1	leucine rich repeat protein 1, neuronal
6978290	0.095404	0.00256	3.3073	-1.54872	0.825997	Mt2	metallothionein 2
6917180	0.096024	0.00258	3.30396	-1.5563	0.897123	Clspn	claspin homolog (Xenopus laevis)
6903753	0.096797	0.00261	3.29965	-1.5661	0.838857	Ect2	ect2 oncogene
6775758	0.096797	0.00261	3.29922	-1.56709	0.297067	Hsp90b1	heat shock protein 90, beta (Grp94), member 1
6789237	0.09689	0.00262	3.29804	-1.56978	0.531567	Rangrf	RAN guanine nucleotide release factor
6979144	0.096942	0.00263	-3.29702	-1.57208	-0.627587	Znrf1	zinc and ring finger 1
6900990	0.097369	0.00264	3.29445	-1.57792	0.756253	Gclm	glutamate-cysteine ligase , modifier subunit
6833276	0.097369	0.00267	-3.29073	-1.58637	-0.414573	Slc4a8	solute carrier family 4 (anion exchanger), member 8
6894336	0.097369	0.00267	3.29047	-1.58696	0.35084	Hmgb1	high mobility group box 1
6804033	0.097369	0.00267	3.29034	-1.58724	0.62746	Wdr60	WD repeat domain 60
6983878	0.097369	0.00268	3.28976	-1.58857	0.586167	Rad23a	RAD23a homolog (S. cerevisiae)
6784412	0.097369	0.00268	-3.28965	-1.58881	-0.384743	Fmnl1	formin-like 1
6790012	0.097369	0.0027	3.28601	-1.59706	0.311807	Lgals9	lectin, galactose binding, soluble 9
7009286	0.097369	0.0027	-3.28596	-1.59718	-0.826567
6941704	0.097369	0.00271	-3.28493	-1.59951	-0.39672	Sh2b3	SH2B adaptor protein 3
7016321	0.097369	0.00271	-3.2843	-1.60094	-0.643477	Sept6	septin 6
6811762	0.097369	0.00272	3.28347	-1.60283	0.908347	Gmnn	geminin
6984218	0.097369	0.00272	3.28298	-1.60394	0.34832	Rpgrip1l	Rpgrip1-like
6790359	0.097369	0.00273	3.28229	-1.60552	1.12686	Dhrs11	dehydrogenase
6994666	0.097369	0.00273	3.28225	-1.60559	0.739663	Chek1	checkpoint kinase 1 homolog (S. pombe)
6867753	0.097369	0.00273	-3.28212	-1.6059	-0.463167	AI837181	expressed sequence AI837181
6747805	0.097369	0.00274	3.28068	-1.60917	0.42399	Rdh10	retinol dehydrogenase 10 (all-trans)
6845025	0.097369	0.00274	3.27985	-1.61103	0.41597	Lrrc15	leucine rich repeat containing 15
6835104	0.097369	0.00274	3.27977	-1.61123	0.67071	Azin1	antizyme inhibitor 1
6870841	0.097369	0.00275	-3.27953	-1.61176	-0.362807	E330013P04Rik	RIKEN cDNA E330013P04 gene
6926072	0.097369	0.00275	3.27949	-1.61187	0.51593	Clic4	chloride intracellular channel 4 (mitochondrial)
6858352	0.097526	0.00276	3.27808	-1.61505	0.370713	Tcp1	t-complex protein 1
6958991	0.097594	0.00277	3.27666	-1.61827	0.568843	Snrpd2	small nuclear ribonucleoprotein D2
6850763	0.097594	0.00278	-3.27542	-1.62107	-0.259367	Trerf1	transcriptional regulating factor 1
6954584	0.097594	0.00278	3.27456	-1.62303	0.53758	Mrpl35	mitochondrial ribosomal protein L35
6833516	0.097594	0.00278	-3.27424	-1.62374	-0.363783	Pde1b	phosphodiesterase 1B, Ca2+-calmodulin dependent
6785173	0.097594	0.00279	3.27396	-1.62439	0.40886	2210020M01Rik	RIKEN cDNA 2210020M01 gene
6836973	0.098119	0.00281	-3.2711	-1.63087	-0.404483	Myh9	myosin, heavy polypeptide 9, non-muscle
6970349	0.098967	0.00284	3.26594	-1.64253	0.48378	Ric3	resistance to inhibitors of cholinesterase 3 homolog (C. elegans)
6990019	0.098967	0.00285	3.26574	-1.643	0.628113	Dapk2	death-associated protein kinase 2
6778284	0.098967	0.00285	-3.26544	-1.64367	-0.365717	Pik3ip1	phosphoinositide-3-kinase interacting protein 1
6765235	0.099054	0.00286	3.26403	-1.64687	0.768047	Dtl	denticleless homolog (Drosophila)
6840565	0.099054	0.00287	3.26274	-1.64977	0.847423	Pcyt1a	phosphate cytidylyltransferase 1, choline, alpha isoform
6946912	0.099054	0.00287	-3.26267	-1.64994	-0.714303	Cd8b1	CD8 antigen, beta chain 1
6840782	0.099054	0.00287	3.26206	-1.65131	0.700877	Polq	polymerase (DNA directed), theta
6825439	0.099387	0.00289	-3.25999	-1.65599	-0.387663	Scara3	scavenger receptor class A, member 3
6778149	0.100086	0.00291	-3.2565	-1.66388	-0.594623	Olfr825	olfactory receptor 825
6942491	0.100145	0.00292	-3.25552	-1.6661	-0.608833	Orai2	ORAI calcium release-activated calcium modulator 2
6890908	0.100423	0.00293	-3.25368	-1.67026	-0.309713	Fam113a	family with sequence similarity 113, member A
6764053	0.10081	0.00295	3.25142	-1.67536	0.45792	Ppox	protoporphyrinogen oxidase
6962491	0.10115	0.00297	-3.24936	-1.68002	-0.367807	Sytl2	synaptotagmin-like 2
6748877	0.101236	0.00298	-3.24827	-1.68246	-0.388803	Map4k4	mitogen-activated protein kinase kinase kinase kinase 4
6886957	0.101366	0.00299	-3.24668	-1.68605	-0.39904	Acvr1	activin A receptor, type 1
6757423	0.101366	0.003	3.24561	-1.68848	0.48196	Smap1	stromal membrane-associated protein 1
6929628	0.101366	0.003	3.24489	-1.69009	0.306027	4930471M23Rik	RIKEN cDNA 4930471M23 gene
6795869	0.101366	0.003	3.24479	-1.69032	0.491373	Txndc1	thioredoxin domain containing 1
6818240	0.101732	0.00302	3.24244	-1.69562	0.395097	Wapal	wings apart-like homolog (Drosophila)
6780740	0.101732	0.00302	-3.2419	-1.69684	-0.67774	Olfr1387	olfactory receptor 1387
6869517	0.102088	0.00304	3.2398	-1.70159	0.337537	Exoc6	exocyst complex component 6
6786206	0.102097	0.00305	3.23902	-1.70333	0.575813	Sec61g	SEC61, gamma subunit
6871690	0.102349	0.00306	3.23732	-1.70717	0.49734	Olfr1504	olfactory receptor 1504
6841862	0.10311	0.00309	3.23368	-1.71537	0.900637	Cpox	coproporphyrinogen oxidase
7018847	0.103887	0.00312	-3.23001	-1.72365	-0.437037	Itm2a	integral membrane protein 2A
6880972	0.104237	0.00313	3.22795	-1.72827	0.45154	Blvra	biliverdin reductase A
6972174	0.10491	0.00316	-3.22461	-1.7358	-0.340227	Sigirr	single immunoglobulin and toll-interleukin 1 receptor (TIR) domain
6942753	0.10491	0.00317	-3.22344	-1.73843	-0.39131	Card11	caspase recruitment domain family, member 11
6881172	0.10491	0.00317	3.22324	-1.73889	0.390243	Nol5a	nucleolar protein 5A
6763706	0.105318	0.00319	-3.22099	-1.74395	-0.409053	Atp1b1	ATPase, Na+
6999249	0.105338	0.0032	-3.22019	-1.74575	-0.429507	Tgfbr2	transforming growth factor, beta receptor II
6900348	0.105701	0.00321	3.21811	-1.75042	1.19853	Gstm5	glutathione S-transferase, mu 5
6771704	0.105772	0.00322	-3.21712	-1.75264	-0.375397	Dnajc14	DnaJ (Hsp40) homolog, subfamily C, member 14
6916190	0.105784	0.00323	3.21636	-1.75436	0.881217	Orc1l	origin recognition complex, subunit 1-like (S.cereviaiae)
6840637	0.106067	0.00324	3.21459	-1.75834	0.432607	Itgb5	integrin beta 5
6989209	0.106951	0.00327	3.21061	-1.76729	0.478137	Idh3a	isocitrate dehydrogenase 3 (NAD+) alpha
6957511	0.106958	0.00328	-3.20986	-1.76896	-0.804213	Tas2r136	taste receptor, type 2, member 136
6957252	0.107926	0.00332	3.20559	-1.77855	0.731427	Rad51ap1	RAD51 associated protein 1
6792601	0.107926	0.00333	3.20396	-1.78222	0.64677	Tk1	thymidine kinase 1
6876205	0.107926	0.00333	-3.20372	-1.78274	-0.318477	Fam102a	family with sequence similarity 102, member A
6825544	0.107926	0.00334	3.20335	-1.78358	0.51793	Cdca2	cell division cycle associated 2
6797196	0.107926	0.00334	3.20233	-1.78587	0.55128	Gpr65	G-protein coupled receptor 65
6782691	0.107926	0.00335	3.20203	-1.78655	0.67727	Spag5	sperm associated antigen 5
6854311	0.108026	0.00336	3.20095	-1.78895	0.29204	Prss22	protease, serine, 22
6844359	0.108621	0.00338	3.19808	-1.79539	0.546517	Cdc45l	cell division cycle 45 homolog (S. cerevisiae)-like
6792527	0.109044	0.0034	3.19575	-1.80062	0.490667	Ube2o	ubiquitin-conjugating enzyme E2O
6785549	0.109044	0.00341	3.19509	-1.80211	0.891127	BC032265	cDNA sequence BC032265
6772829	0.109044	0.00341	3.19443	-1.80358	0.50613	Akap7	A kinase (PRKA) anchor protein 7
6981616	0.109212	0.00342	3.19312	-1.80652	0.461323	Erh	enhancer of rudimentary homolog (Drosophila)
6839008	0.109826	0.00345	-3.18957	-1.81448	-0.477983	Cluap1	clusterin associated protein 1
6946778	0.109826	0.00346	3.18847	-1.81694	0.583147	Mad2l1	MAD2 mitotic arrest deficient-like 1 (yeast)
6819276	0.109826	0.00347	3.1877	-1.81866	0.778687	Ltb4r1	leukotriene B4 receptor 1
6913222	0.109826	0.00347	3.18736	-1.81942	0.400643	Anp32b	acidic (leucine-rich) nuclear phosphoprotein 32 family, member B
6968426	0.109826	0.00348	-3.18659	-1.82114	-0.329803	Slco3a1	solute carrier organic anion transporter family, member 3a1
6990017	0.109826	0.00349	3.18586	-1.82278	0.479127	Fam96a	family with sequence similarity 96, member A
6951882	0.109826	0.00349	3.1856	-1.82337	0.581177	Tcfec	transcription factor EC
6926082	0.109826	0.00349	-3.18522	-1.82422	-0.473107	Rcan3	regulator of calcineurin 3
6946365	0.109826	0.0035	3.18462	-1.82556	0.50493	Plekha8	pleckstrin homology domain containing, family A (phosphoinositide binding specific) member 8
6979421	0.110718	0.00354	3.18051	-1.83477	0.600003	Cenpn	centromere protein N
6784054	0.110718	0.00354	3.18005	-1.83579	1.06462	Cdc6	cell division cycle 6 homolog (S. cerevisiae)
6849515	0.111224	0.00356	-3.17733	-1.84187	-0.380213	Pacsin1	protein kinase C and casein kinase substrate in neurons 1
6970000	0.111224	0.00357	3.1765	-1.84373	1.57599	Hbb-b2	hemoglobin, beta adult minor chain
6964380	0.111224	0.00357	3.17618	-1.84445	0.543657	Itgam	integrin alpha M
6791800	0.111235	0.00359	3.17422	-1.84883	0.415293	Cdc27	cell division cycle 27 homolog (S. cerevisiae)
6907218	0.111235	0.00359	3.17418	-1.84892	0.477707	Mrps21	mitochondrial ribosomal protein S21
6845909	0.111235	0.00359	-3.17408	-1.84914	-0.46244	Qtrtd1	queuine tRNA-ribosyltransferase domain containing 1
6825875	0.111287	0.0036	3.17321	-1.85108	0.519703	Rb1	retinoblastoma 1
6855625	0.111351	0.00361	-3.1723	-1.85311	-0.292737	Tmem63b	transmembrane protein 63b
6987065	0.112095	0.00364	-3.16859	-1.86139	-0.576113	Sesn3	sestrin 3
6835934	0.112095	0.00365	3.16831	-1.86203	0.65823	Atad2	ATPase family, AAA domain containing 2
6904300	0.1121	0.00365	3.16761	-1.86359	1.15847	Ccna2	cyclin A2
6787769	0.112186	0.00367	-3.16593	-1.86734	-0.582973	Itk	IL2-inducible T-cell kinase
6758743	0.112186	0.00368	3.16462	-1.87026	0.430357	Hspd1	heat shock protein 1 (chaperonin)
7013137	0.112186	0.00368	3.16435	-1.87087	0.43518	2610029G23Rik	RIKEN cDNA 2610029G23 gene
6993153	0.112186	0.00369	3.16401	-1.87163	0.66578	Ccr2	chemokine (C-C motif) receptor 2
6851200	0.112186	0.00369	-3.16351	-1.87274	-0.343607	Mpnd	MPN domain containing
6925562	0.112186	0.00369	3.16325	-1.87333	0.39077	Zbtb8b	zinc finger and BTB domain containing 8b
6906857	0.113007	0.00373	3.15896	-1.8829	0.452067	Hax1	HCLS1 associated X-1
7018220	0.113007	0.00373	3.15886	-1.88312	0.636143	Pola1	polymerase (DNA directed), alpha 1
6932240	0.113007	0.00374	-3.15835	-1.88425	-0.28888	Slc4a4	solute carrier family 4 (anion exchanger), member 4
6990295	0.113639	0.00377	3.15548	-1.89066	0.506977	Adam10	a disintegrin and metallopeptidase domain 10
6933303	0.115102	0.00382	3.14975	-1.90342	0.781433	Ccdc18	coiled-coil domain containing 18
6835776	0.115684	0.00385	3.14686	-1.90985	0.92034	Dscc1	defective in sister chromatid cohesion 1 homolog (S. cerevisiae)
6994954	0.115684	0.00385	3.14642	-1.91084	0.468677	Arhgef12	Rho guanine nucleotide exchange factor (GEF) 12
6771620	0.115956	0.00387	3.14483	-1.91439	0.770717	Prim1	DNA primase, p49 subunit
6912477	0.116226	0.00389	-3.14311	-1.91821	-0.619417	Bach2	BTB and CNC homology 2
6798513	0.116226	0.00389	3.14258	-1.91939	0.259403	Rab10	RAB10, member RAS oncogene family
7001591	0.11777	0.00395	3.13669	-1.93249	0.497797	Ero1lb	ERO1-like beta (S. cerevisiae)
6986560	0.117773	0.00396	3.1359	-1.93426	0.54976	Alkbh8	alkB, alkylation repair homolog 8 (E. coli)
7007282	0.117773	0.00397	-3.13434	-1.93772	-0.56382	Dync2h1	dynein cytoplasmic 2 heavy chain 1
6824580	0.117773	0.00398	3.13409	-1.93828	0.543097	Ang2	angiogenin, ribonuclease A family, member 2
6977260	0.117773	0.00398	3.13376	-1.939	0.813677	Hmox1	heme oxygenase (decycling) 1
6843198	0.117773	0.00398	3.13338	-1.93986	0.398543	Itsn1	intersectin 1 (SH3 domain protein 1A)
6747786	0.117842	0.00399	3.13249	-1.94183	0.3639	Terf1	telomeric repeat binding factor 1
6816569	0.118373	0.00402	3.13004	-1.94727	0.7845	Plk4	polo-like kinase 4 (Drosophila)
6875825	0.118373	0.00403	-3.12849	-1.95072	-0.354607	Surf2	surfeit gene 2
6830161	0.118373	0.00404	3.12804	-1.95171	0.287417	Eny2	enhancer of yellow 2 homolog (Drosophila)
6850257	0.118373	0.00405	3.12719	-1.95361	1.45267	Trim10	tripartite motif-containing 10
6935406	0.118373	0.00405	3.12716	-1.95366	0.718307	2810453I06Rik	RIKEN cDNA 2810453I06 gene
6951412	0.118373	0.00405	-3.12656	-1.955	-0.442973	Pdk4	pyruvate dehydrogenase kinase, isoenzyme 4
6988198	0.118373	0.00406	3.1261	-1.95602	0.427593	Sec61g	SEC61, gamma subunit
6759778	0.118373	0.00407	3.12513	-1.95818	0.439687	Abcb6	ATP-binding cassette, sub-family B (MDR
6989985	0.118373	0.00407	3.12484	-1.95882	0.29346	Ppib	peptidylprolyl isomerase B
6881139	0.118452	0.00408	3.12354	-1.9617	0.350637	Sirpa	signal-regulatory protein alpha
6967059	0.118452	0.00409	3.12329	-1.96227	0.729557	Saa3	serum amyloid A 3
6762321	0.118475	0.00409	3.12257	-1.96387	0.73956	Atp2b4	ATPase, Ca++ transporting, plasma membrane 4
6762784	0.118907	0.00411	3.12048	-1.96851	0.596123	Rgs2	regulator of G-protein signaling 2
6959300	0.118913	0.00413	3.11898	-1.97182	1.03646	Blvrb	biliverdin reductase B (flavin reductase (NADPH))
6967211	0.118913	0.00413	3.11895	-1.9719	1.09313	E2f8	E2F transcription factor 8
6927967	0.118913	0.00414	3.11757	-1.97496	0.36604	Slc31a1	solute carrier family 31, member 1
6947814	0.118913	0.00415	3.11705	-1.97609	0.668047	Mgll	monoglyceride lipase
6892180	0.118913	0.00415	3.11677	-1.97672	0.623153	Bcl2l1	BCL2-like 1
6933157	0.118913	0.00416	-3.11628	-1.9778	-0.49676	Zfp326	zinc finger protein 326
6918491	0.118913	0.00416	3.11568	-1.97915	0.891467	Hmgb2	high mobility group box 2
6869212	0.118913	0.00417	3.11508	-1.98048	0.720727	Minpp1	multiple inositol polyphosphate histidine phosphatase 1
6792427	0.118913	0.00417	-3.11471	-1.9813	-0.330533	C630004H02Rik	RIKEN cDNA C630004H02 gene
6968647	0.119319	0.0042	3.11262	-1.98592	0.35463	Mrpl46	mitochondrial ribosomal protein L46
6769614	0.119319	0.00421	3.11117	-1.98913	0.465557	Nup37	nucleoporin 37
7010667	0.119319	0.00421	3.11098	-1.98955	0.356527	Slc25a5	solute carrier family 25 (mitochondrial carrier, adenine nucleotide translocator), member 5
6766110	0.119319	0.00422	-3.11082	-1.98991	-0.48517	Hivep2	human immunodeficiency virus type I enhancer binding protein 2
6866305	0.119443	0.00423	3.10972	-1.99236	0.84626	Spire1	spire homolog 1 (Drosophila)
6753275	0.119443	0.00424	3.10885	-1.99427	0.524803	Adipor1	adiponectin receptor 1
6859814	0.119443	0.00424	-3.10846	-1.99515	-0.360743	Bin1	bridging integrator 1
6768324	0.119443	0.00425	3.1079	-1.99639	0.44553	Dna2	DNA replication helicase 2 homolog (yeast)
7014558	0.119525	0.00426	3.10699	-1.99838	0.339877	Smc1a	structural maintenance of chromosomes 1A
6983570	0.119894	0.00428	3.10501	-2.00279	0.473267	Rbmxrt	RNA binding motif protein, X chromosome retrogene
6962925	0.119894	0.00428	3.10452	-2.00387	0.397683	Pgm2l1	phosphoglucomutase 2-like 1
6824974	0.119894	0.00429	3.1039	-2.00524	0.68114	F630043A04Rik	RIKEN cDNA F630043A04 gene
6799173	0.12011	0.0043	-3.10256	-2.00821	-0.457737	Trib2	tribbles homolog 2 (Drosophila)
6968803	0.120462	0.00433	3.10045	-2.01287	0.396677	Wdr73	WD repeat domain 73
6831637	0.120462	0.00433	3.10015	-2.01352	0.89593	Grina	glutamate receptor, ionotropic, N-methyl D-aspartate-associated protein 1 (glutamate binding)
6973587	0.121431	0.00437	-3.09634	-2.02195	-0.489567	Apoe	apolipoprotein E
6882878	0.121706	0.00439	3.09452	-2.02599	0.457823	Top1	topoisomerase (DNA) I
6968790	0.121706	0.0044	3.09362	-2.02798	0.799107	Blm	Bloom syndrome homolog (human)
6813666	0.121706	0.0044	3.09359	-2.02804	0.528073	Golm1	golgi membrane protein 1
6753417	0.121998	0.00442	-3.09202	-2.03151	-0.394163	Kif21b	kinesin family member 21B
6871117	0.12266	0.00445	-3.08925	-2.03763	-0.497053	Ctsw	cathepsin W
6972129	0.123116	0.00448	3.08696	-2.04269	0.68787	Olfr527	olfactory receptor 527
6915064	0.123116	0.00448	3.08654	-2.04361	0.50535	Cntln	centlein, centrosomal protein
6900228	0.124012	0.00452	3.08304	-2.05134	0.419843	Adora3	adenosine A3 receptor
6960301	0.124319	0.00454	-3.08144	-2.05487	-0.579587	Il4i1	interleukin 4 induced 1
6897002	0.124379	0.00455	3.08063	-2.05664	0.686757	Plk4	polo-like kinase 4 (Drosophila)
6921023	0.124472	0.00456	3.07972	-2.05865	0.4622	Wdr40a	WD repeat domain 40A
6787020	0.124663	0.00458	3.07791	-2.06265	0.778193	Chac2	ChaC, cation transport regulator homolog 2 (E. coli)
6940358	0.124663	0.00458	3.07789	-2.06269	0.736457	Plac8	placenta-specific 8
6778419	0.125083	0.0046	-3.07594	-2.06698	-0.35725	Nipsnap1	4-nitrophenylphosphatase domain and non-neuronal SNAP25-like protein homolog 1 (C. elegans)
6890617	0.125264	0.00462	3.07476	-2.06959	0.458263	Cops2	COP9 (constitutive photomorphogenic) homolog, subunit 2 (Arabidopsis thaliana)
6834752	0.126984	0.0047	3.0677	-2.08514	0.36984	Cct5	chaperonin containing Tcp1, subunit 5 (epsilon)
6773444	0.126984	0.0047	3.06751	-2.08556	0.55621	Amd1	S-adenosylmethionine decarboxylase 1
6995161	0.126984	0.0047	-3.0675	-2.08559	-0.875863	Cd3e	CD3 antigen, epsilon polypeptide
6791504	0.12745	0.00473	3.06501	-2.09106	0.715573	Brca1	breast cancer 1
6836710	0.12745	0.00473	3.06482	-2.09147	0.595707	Hemt1	hematopoietic cell transcript 1
6992022	0.127986	0.00476	3.06254	-2.09648	0.38268	Topbp1	topoisomerase (DNA) II binding protein 1
6769193	0.128071	0.00477	-3.06168	-2.09839	-0.384367	Midn	midnolin
6786249	0.129016	0.00481	3.05814	-2.10617	0.45592	Plek	pleckstrin
6866660	0.129101	0.00483	3.05656	-2.10963	0.815537	2810433K01Rik	RIKEN cDNA 2810433K01 gene
6938797	0.129101	0.00484	-3.05578	-2.11135	-0.297253	Apbb2	amyloid beta (A4) precursor protein-binding, family B, member 2
6982289	0.129101	0.00484	-3.05565	-2.11164	-0.278287	Odz3	odd Oz
6776198	0.129101	0.00485	3.05495	-2.11318	0.55239	Nudt4	nudix (nucleoside diphosphate linked moiety X)-type motif 4
6894925	0.129101	0.00486	3.05427	-2.11466	0.42879
6932234	0.129101	0.00486	3.05407	-2.11511	0.504747	Dck	deoxycytidine kinase
6846105	0.129101	0.00487	-3.05323	-2.11696	-0.658367	Trat1	T cell receptor associated transmembrane adaptor 1
6878709	0.129101	0.00487	3.05309	-2.11726	0.884587	Ube2l6	ubiquitin-conjugating enzyme E2L 6
6803863	0.129632	0.00492	-3.04918	-2.12585	-0.398633	Ppp1r13b	protein phosphatase 1, regulatory (inhibitor) subunit 13B
6758001	0.129632	0.00492	-3.04914	-2.12594	-0.306693	Aff3	AF4
6960274	0.129632	0.00492	3.04902	-2.1262	0.366163	Josd2	Josephin domain containing 2
6969809	0.129632	0.00495	3.04711	-2.13039	0.423203	Dnajb13	DnaJ (Hsp40) related, subfamily B, member 13
6808230	0.129632	0.00495	-3.04657	-2.13156	-0.292013	Brd9	bromodomain containing 9
6894907	0.129632	0.00495	-3.04647	-2.1318	-0.483017	Camk1d	calcium
6939320	0.129632	0.00496	3.0463	-2.13217	0.575943	Ppat	phosphoribosyl pyrophosphate amidotransferase
6945699	0.129632	0.00496	-3.04626	-2.13226	-0.440293	Tcrb-J	T-cell receptor beta, joining region
6977656	0.129632	0.00496	-3.04568	-2.13353	-0.731753	Ucp1	uncoupling protein 1 (mitochondrial, proton carrier)
6799800	0.129632	0.00497	3.04555	-2.13382	0.735667	Acp1	acid phosphatase 1, soluble
6799651	0.129892	0.00498	-3.04416	-2.13687	-0.356127	Ttc15	tetratricopeptide repeat domain 15
6764693	0.130526	0.00501	3.04162	-2.14242	0.507847	Lbr	lamin B receptor
6980748	0.130992	0.00504	-3.03961	-2.14683	-0.281113	Csmd1	CUB and Sushi multiple domains 1
6878863	0.13142	0.00507	-3.03701	-2.15254	-0.424593	Olfr1153	olfactory receptor 1153
6877441	0.13142	0.00508	-3.03604	-2.15465	-0.30294	Tanc1	tetratricopeptide repeat, ankyrin repeat and coiled-coil containing 1
6899335	0.13142	0.00509	-3.03575	-2.1553	-0.33802	Dennd4b	DENN
6838450	0.13142	0.00509	-3.03559	-2.15566	-0.342943	Fmnl3	formin-like 3
6812375	0.13142	0.00509	-3.03539	-2.15607	-0.571733	Nrn1	neuritin 1
6792638	0.131824	0.00512	-3.03358	-2.16004	-0.50005	Cyth1	cytohesin 1
6805357	0.131846	0.00512	3.03293	-2.16146	0.8199	Hist1h3g	histone cluster 1, H3g
6868899	0.131846	0.00513	-3.03236	-2.16272	-0.369153	Vldlr	very low density lipoprotein receptor
6759613	0.131968	0.00515	3.03087	-2.16598	0.636453	Bard1	BRCA1 associated RING domain 1
6819602	0.131968	0.00515	3.03083	-2.16606	0.554387	Arl11	ADP-ribosylation factor-like 11
6992229	0.132516	0.00518	3.0286	-2.17096	0.379653	Ifrd2	interferon-related developmental regulator 2
6755146	0.132866	0.0052	3.02671	-2.17507	0.724457	Fcgr4	Fc receptor, IgG, low affinity IV
6940876	0.132866	0.00521	3.02612	-2.17637	0.5017	Evi5	ecotropic viral integration site 5
6820081	0.132866	0.00522	3.02582	-2.17704	0.476777	Phyhip	phytanoyl-CoA hydroxylase interacting protein
6757282	0.132866	0.00522	3.02524	-2.17829	0.62986	Mcm3	minichromosome maintenance deficient 3 (S. cerevisiae)
6881267	0.133316	0.00525	3.02326	-2.18263	0.846463	Smox	spermine oxidase
6959701	0.133316	0.00526	3.02218	-2.185	0.580607	Abpa	androgen binding protein alpha
6946835	0.133316	0.00526	3.02217	-2.18501	0.436623	Igk-V28	immunoglobulin kappa chain variable 28 (V28)
6884820	0.133808	0.00529	-3.02012	-2.18948	-0.48626	St8sia6	ST8 alpha-N-acetyl-neuraminide alpha-2,8-sialyltransferase 6
6819247	0.133896	0.0053	3.01903	-2.19188	0.326797	Pck2	phosphoenolpyruvate carboxykinase 2 (mitochondrial)
6987996	0.133896	0.00532	3.01814	-2.19381	0.436057	Tmed2	transmembrane emp24 domain trafficking protein 2
6973206	0.133896	0.00532	-3.0178	-2.19455	-0.363107	Il11	interleukin 11
6900388	0.133896	0.00532	3.01759	-2.19503	0.308397	Psrc1	proline
6878261	0.134121	0.00534	-3.01634	-2.19774	-0.44804	Hoxd11	homeo box D11
6851186	0.134288	0.00535	3.01528	-2.20006	0.650657	Emr4	EGF-like module containing, mucin-like, hormone receptor-like sequence 4
6980107	0.134836	0.00538	-3.01308	-2.20487	-0.373597	Cd209c	CD209c antigen
6989901	0.134888	0.00539	3.01236	-2.20644	0.518533	Dennd4a	DENN
6991538	0.135066	0.00541	3.01093	-2.20955	0.43216	Pcolce2	procollagen C-endopeptidase enhancer 2
6894576	0.135066	0.00542	-3.0101	-2.21136	-0.438273	Tcf15	transcription factor 15
6857799	0.135066	0.00543	-3.0096	-2.21245	-0.3408	Thada	thyroid adenoma associated
6783297	0.135066	0.00543	3.00958	-2.2125	0.435937	Trim37	tripartite motif-containing 37
6755896	0.135305	0.00545	-3.00831	-2.21528	-0.613383	Dusp10	dual specificity phosphatase 10
6820534	0.135922	0.00548	-3.00592	-2.22049	-0.27726	1300010F03Rik	RIKEN cDNA 1300010F03 gene
7017630	0.136553	0.00551	3.00349	-2.22577	0.68184	G6pdx	glucose-6-phosphate dehydrogenase X-linked
6848972	0.136624	0.00552	3.00273	-2.22744	0.6168	Fpr2	formyl peptide receptor 2
6925642	0.136702	0.00554	3.00194	-2.22916	0.421867	Tinagl1	tubulointerstitial nephritis antigen-like 1
6973414	0.136799	0.00555	3.0011	-2.231	0.530593	Pla2g4c	phospholipase A2, group IVC (cytosolic, calcium-independent)
6884788	0.137193	0.00558	2.99875	-2.23611	0.334287	Rsu1	Ras suppressor protein 1
6837021	0.137193	0.00558	-2.99861	-2.23642	-0.397073	Il2rb	interleukin 2 receptor, beta chain
6961896	0.137193	0.00559	2.99787	-2.23803	0.961483	Isg20	interferon-stimulated protein
6749742	0.137193	0.00559	2.99772	-2.23836	0.606687	Stradb	STE20-related kinase adaptor beta
6993055	0.137413	0.00561	-2.99652	-2.24097	-0.37534	Snrk	SNF related kinase
6980606	0.137795	0.00563	-2.99485	-2.2446	-0.6356	2610019F03Rik	RIKEN cDNA 2610019F03 gene
6966498	0.138113	0.00566	-2.99318	-2.24823	-0.35279	Dpy19l3	dpy-19-like 3 (C. elegans)
6900180	0.138113	0.00566	2.99282	-2.24902	0.632093	Slc16a1	solute carrier family 16 (monocarboxylic acid transporters), member 1
6823058	0.13815	0.00567	2.99216	-2.25046	0.387903	Dnajc9	DnaJ (Hsp40) homolog, subfamily C, member 9
6797474	0.138199	0.00568	2.99146	-2.25197	0.406513	Cpsf2	cleavage and polyadenylation specific factor 2
7012598	0.138279	0.00569	2.99068	-2.25366	0.419553	Apoo-ps	apolipoprotein O, pseudogene
6993431	0.13921	0.00574	2.98743	-2.26074	0.306903	Cep57	centrosomal protein 57
6935327	0.13947	0.00576	-2.98613	-2.26357	-0.416507	Foxk1	forkhead box K1
6936693	0.139933	0.00578	2.98424	-2.26767	0.510503	Tomm7	translocase of outer mitochondrial membrane 7 homolog (yeast)
6869216	0.140155	0.0058	-2.98293	-2.27052	-0.420053	Papss2	3'-phosphoadenosine 5'-phosphosulfate synthase 2
6950985	0.140155	0.00581	-2.98251	-2.27143	-0.324667	Lrmp	lymphoid-restricted membrane protein
6945308	0.140596	0.00583	2.98069	-2.27537	0.605197	Akr1b8	aldo-keto reductase family 1, member B8
6834870	0.140608	0.00584	2.98012	-2.27662	0.586113	Hrsp12	heat-responsive protein 12
6999674	0.140841	0.00586	2.97889	-2.27929	0.533783	Slc6a20a	solute carrier family 6 (neurotransmitter transporter), member 20A
7019829	0.140841	0.00587	2.97836	-2.28044	0.380177	Psmd10	proteasome (prosome, macropain) 26S subunit, non-ATPase, 10
6799775	0.141025	0.00589	-2.97688	-2.28364	-0.30987	Sntg2	syntrophin, gamma 2
6933672	0.141025	0.00589	2.97675	-2.28394	0.533187	Pla2g1b	phospholipase A2, group IB, pancreas
6850779	0.141204	0.00591	-2.97556	-2.28651	-0.429667	Guca1b	guanylate cyclase activator 1B
6824325	0.141204	0.00592	2.97515	-2.2874	0.818693	Wdhd1	WD repeat and HMG-box DNA binding protein 1
6996379	0.141493	0.00594	2.97379	-2.29036	0.34865	Snx1	sorting nexin 1
6917653	0.141544	0.00596	2.97245	-2.29327	0.65917	Stmn1	stathmin 1
6880853	0.141544	0.00596	2.97204	-2.29414	0.457617	Dut	deoxyuridine triphosphatase
6910126	0.141544	0.00597	2.97158	-2.29513	0.613303	Clca2	chloride channel calcium activated 2
6785550	0.141544	0.00597	2.97149	-2.29535	1.04256	Fn3k	fructosamine 3 kinase
6976237	0.141575	0.00598	2.97086	-2.29671	0.521637	Hpgd	hydroxyprostaglandin dehydrogenase 15 (NAD)
6883598	0.141735	0.00599	2.96987	-2.29885	0.545927	2010011I20Rik	RIKEN cDNA 2010011I20 gene
6996646	0.141852	0.00601	2.96893	-2.30088	1.09388	Ccnb2	cyclin B2
6752158	0.141852	0.00601	2.96846	-2.3019	0.561707	Serpinb10	serine (or cysteine) peptidase inhibitor, clade B (ovalbumin), member 10
6845933	0.142038	0.00603	-2.9674	-2.3042	-0.525207	Sidt1	SID1 transmembrane family, member 1
6900385	0.142459	0.00606	2.96556	-2.30819	0.37512	Sort1	sortilin 1
6947586	0.142459	0.00606	2.96514	-2.30911	0.60903	Add2	adducin 2 (beta)
6956501	0.142628	0.00608	2.96412	-2.3113	0.495507	Rad18	RAD18 homolog (S. cerevisiae)
6996440	0.1436	0.00615	2.9592	-2.32195	0.319873	Rab8b	RAB8B, member RAS oncogene family
6980965	0.1436	0.00616	-2.95893	-2.32255	-0.31694	Ikbkb	inhibitor of kappaB kinase beta
6983888	0.1436	0.00616	2.95863	-2.32319	0.378797	Gcdh	glutaryl-Coenzyme A dehydrogenase
6890658	0.1436	0.00616	2.95854	-2.32338	0.62812	Ncaph	non-SMC condensin I complex, subunit H
6899014	0.1436	0.00618	-2.95748	-2.32568	-0.582153	Etv3	ets variant gene 3
6989270	0.1436	0.00619	-2.95713	-2.32643	-0.333897	Isl2	insulin related protein 2 (islet 2)
6765275	0.1436	0.00619	-2.95688	-2.32698	-0.31303	Traf5	Tnf receptor-associated factor 5
6783844	0.1436	0.00619	-2.95668	-2.3274	-0.42658	Hoxb5	homeo box B5
6932878	0.1436	0.0062	2.95626	-2.32831	0.565447	Mrps18c	mitochondrial ribosomal protein S18C
6921174	0.1436	0.0062	2.95609	-2.32869	0.370423	4930412F15Rik	RIKEN cDNA 4930412F15 gene
6792352	0.144058	0.00623	-2.95427	-2.33262	-0.379687	Btbd17	BTB (POZ) domain containing 17
6985408	0.144325	0.00625	2.953	-2.33537	0.364933	Cfdp1	craniofacial development protein 1
6828573	0.144661	0.00627	2.95153	-2.33854	0.441263	Nup155	nucleoporin 155
6811526	0.145562	0.00632	2.94818	-2.34578	0.857123	Hist1h2bl	histone cluster 1, H2bl
6956950	0.145562	0.00633	2.94797	-2.34623	0.480703	Ccdc77	coiled-coil domain containing 77
6963901	0.145905	0.00635	2.94649	-2.34942	0.42572	Lyrm1	LYR motif containing 1
6790221	0.14594	0.00636	2.94587	-2.35076	0.305533	Cct6b	chaperonin containing Tcp1, subunit 6b (zeta)
6886947	0.146191	0.00638	2.94465	-2.35339	0.414843	Ermn	ermin, ERM-like protein
6885195	0.146234	0.00639	2.94391	-2.35499	0.507803	Arhgap21	Rho GTPase activating protein 21
6901059	0.146234	0.0064	-2.94349	-2.35589	-0.366767	Prss12	protease, serine, 12 neurotrypsin (motopsin)
6818927	0.146435	0.00641	2.94242	-2.35822	0.6519	Olfr748	olfactory receptor 748
6940412	0.146702	0.00643	-2.94116	-2.36093	-0.436527	Nkx6-1	NK6 homeobox 1
7009156	0.14682	0.00645	2.94031	-2.36275	0.384777	ENSMUSG00000059999	predicted gene, ENSMUSG00000059999
6798216	0.146881	0.00647	2.93872	-2.36619	0.409447	Eif5	eukaryotic translation initiation factor 5
6949744	0.146881	0.00648	2.93814	-2.36744	0.546623	Clec4n	C-type lectin domain family 4, member n
6936981	0.146881	0.00648	2.93807	-2.36758	0.722097	Tyms	thymidylate synthase
6870980	0.146881	0.00649	-2.93789	-2.36798	-0.26782	Tbc1d10c	TBC1 domain family, member 10c
6966857	0.146881	0.00649	-2.93756	-2.36869	-0.51147	Clec11a	C-type lectin domain family 11, member a
6817393	0.147936	0.00655	2.93383	-2.37674	0.45216	Vcl	vinculin
6946119	0.147936	0.00656	2.93313	-2.37823	0.590773	Npy	neuropeptide Y
6788388	0.147936	0.00659	-2.93136	-2.38205	-0.436463	Anxa6	annexin A6
6768609	0.147936	0.0066	2.93092	-2.383	0.290053	Ank3	ankyrin 3, epithelial
6921092	0.147936	0.0066	-2.93071	-2.38344	-0.387313	Ccl19	chemokine (C-C motif) ligand 19
6970396	0.147936	0.00661	2.93047	-2.38397	0.398877	Tmem41b	transmembrane protein 41B
6942685	0.147936	0.00661	2.93039	-2.38414	0.33773	Micall2	MICAL-like 2
6985414	0.147936	0.00661	-2.93019	-2.38458	-0.373907	Chst5	carbohydrate (N-acetylglucosamine 6-O) sulfotransferase 5
6842009	0.147936	0.00661	2.93005	-2.38488	0.33798	Pros1	protein S (alpha)
6771578	0.148359	0.00664	2.92807	-2.38913	0.490047	Tmem194	transmembrane protein 194
6870470	0.148359	0.00665	2.92772	-2.38988	0.371023	Smc3	structural maintenace of chromosomes 3
6977042	0.148359	0.00666	-2.92731	-2.39077	-0.261847	Il12rb1	interleukin 12 receptor, beta 1
6945026	0.148359	0.00667	2.92652	-2.39247	0.683063	Tspan33	tetraspanin 33
6992332	0.148359	0.00667	2.92634	-2.39284	1.06312	Gpx1	glutathione peroxidase 1
6957083	0.148739	0.00671	2.92428	-2.39728	0.690517	Clec4e	C-type lectin domain family 4, member e
6928939	0.148739	0.00672	2.92339	-2.3992	0.300757	Hgf	hepatocyte growth factor
6969899	0.148739	0.00672	-2.92328	-2.39944	-0.30181	Trpc2	transient receptor potential cation channel, subfamily C, member 2
6917298	0.148739	0.00673	2.92311	-2.39981	0.721477	Bsdc1	BSD domain containing 1
6859953	0.148739	0.00673	2.92278	-2.40052	0.479567	Kif20a	kinesin family member 20A
6804497	0.149164	0.00676	-2.92108	-2.40417	-0.412303	Asb13	ankyrin repeat and SOCS box-containing 13
6870880	0.149164	0.00677	2.92061	-2.40517	0.37511	Nanos1	nanos homolog 1 (Drosophila)
6979592	0.149178	0.00678	2.91988	-2.40675	0.57745	Map1lc3b	microtubule-associated protein 1 light chain 3 beta
6837925	0.149178	0.00679	-2.91957	-2.40741	-0.27723	Kif21a	kinesin family member 21A
6911988	0.149225	0.0068	2.91842	-2.40989	0.432903	Mmp16	matrix metallopeptidase 16
6977261	0.149225	0.0068	2.91838	-2.40998	0.60208	Mcm5	minichromosome maintenance deficient 5, cell division cycle 46 (S. cerevisiae)
6916483	0.149225	0.00682	2.91748	-2.41189	0.855467	Stil	Scl
6951453	0.149225	0.00682	2.91744	-2.41199	0.426383	Shfm1	split hand
6805386	0.14928	0.00685	2.91593	-2.41523	1.11072	Hist1h1a	histone cluster 1, H1a
7011928	0.14928	0.00685	-2.9156	-2.41594	-0.332603	Zfp275	zinc finger protein 275
6942579	0.14928	0.00685	2.91553	-2.4161	0.679003	Pilra	paired immunoglobin-like type 2 receptor alpha
6835353	0.14928	0.00687	2.91468	-2.41792	0.515157	Angpt1	angiopoietin 1
6949722	0.14928	0.00687	2.91445	-2.41841	0.558913	Clec4a1	C-type lectin domain family 4, member a1
6924834	0.14928	0.00687	2.9143	-2.41872	0.538047	Kif2c	kinesin family member 2C
6901187	0.149663	0.0069	2.91276	-2.42203	0.677707	4930422G04Rik	RIKEN cDNA 4930422G04 gene
6835640	0.14982	0.00692	2.91184	-2.42401	0.449097	Rad21	RAD21 homolog (S. pombe)
6811578	0.15	0.00693	2.91086	-2.42612	0.59513	V1ri1	vomeronasal 1 receptor, I1
6950137	0.150024	0.00694	2.9103	-2.42732	0.442687	Clec12a	C-type lectin domain family 12, member a
6781941	0.151223	0.00701	2.90617	-2.43617	0.632583	Myh10	myosin, heavy polypeptide 10, non-muscle
7018582	0.151223	0.00701	2.90607	-2.43639	0.619243	Ercc6l	excision repair cross-complementing rodent repair deficiency complementation group 6 - like
6751103	0.151529	0.00704	-2.90476	-2.43921	-0.427483	Ccl20	chemokine (C-C motif) ligand 20
6789741	0.152165	0.00707	-2.90256	-2.44392	-0.360623	Serpinf1	serine (or cysteine) peptidase inhibitor, clade F, member 1
6860658	0.152313	0.00709	2.90167	-2.44583	0.42059	Ap3s1	adaptor-related protein complex 3, sigma 1 subunit
6886016	0.15286	0.00712	2.89972	-2.45001	0.416197	Psmd5	proteasome (prosome, macropain) 26S subunit, non-ATPase, 5
6866068	0.153338	0.00715	2.89795	-2.45379	0.456523	Txnl1	thioredoxin-like 1
6764303	0.153638	0.00718	2.89666	-2.45654	0.785763	Olfr419	olfactory receptor 419
6782093	0.154403	0.00722	-2.89415	-2.46193	-0.351113	Dlg4	discs, large homolog 4 (Drosophila)
6995059	0.154775	0.00725	-2.89267	-2.46508	-0.340857	Cbl	Casitas B-lineage lymphoma
6954385	0.156409	0.00733	2.8879	-2.47529	0.805917	Gadd45a	growth arrest and DNA-damage-inducible 45 alpha
6794181	0.156601	0.00735	2.88691	-2.47741	0.6433	Sh3yl1	Sh3 domain YSC-like 1
6952900	0.156822	0.00737	2.88575	-2.47989	0.491227	Hipk2	homeodomain interacting protein kinase 2
6788172	0.156822	0.00738	-2.88536	-2.48072	-0.461097	Tcf7	transcription factor 7, T-cell specific
7011952	0.158241	0.00745	-2.88119	-2.48963	-0.32137	Srpk3	serine
6751544	0.159066	0.0075	2.87857	-2.4952	0.347343	Scly	selenocysteine lyase
7011918	0.159175	0.00754	-2.87647	-2.49968	-0.52291	Xlr3b	X-linked lymphocyte-regulated 3B
6965597	0.159175	0.00755	-2.87605	-2.50059	-0.33194	Gltscr2	glioma tumor suppressor candidate region gene 2
6988278	0.159175	0.00755	2.87595	-2.5008	0.582947	Olfr904	olfactory receptor 904
6866112	0.159175	0.00755	2.87592	-2.50086	0.912433	Fech	ferrochelatase
6956974	0.159175	0.00755	2.87587	-2.50097	0.361093	Atp6v1e1	ATPase, H+ transporting, lysosomal V1 subunit E1
6878053	0.160228	0.00761	2.87269	-2.50776	0.56175	Cdca7	cell division cycle associated 7
6825713	0.160684	0.00765	2.87073	-2.51192	0.841127	Epb4.9	erythrocyte protein band 4.9
6790513	0.160684	0.00765	2.87056	-2.51229	0.313723	Cltc	clathrin, heavy polypeptide (Hc)
6824564	0.16101	0.00768	2.86924	-2.51509	0.381517	Rnase9	ribonuclease, RNase A family, 9 (non-active)
6960235	0.161357	0.0077	2.86788	-2.51799	0.53605	Klk1b21	kallikrein 1-related peptidase b21
7018041	0.161877	0.00773	2.86608	-2.52183	0.378873	Gyk	glycerol kinase
6824880	0.162426	0.00778	2.86376	-2.52677	0.447867	Gzmb	granzyme B
6993128	0.162426	0.00779	-2.86317	-2.52803	-0.28335	Limd1	LIM domains containing 1
6853910	0.162426	0.00779	2.86294	-2.52851	0.54084	Phf10	PHD finger protein 10
6969997	0.162426	0.0078	2.86278	-2.52886	1.63112	Hbb-b1	hemoglobin, beta adult major chain
6883101	0.162941	0.00783	2.861	-2.53264	0.479113
6933569	0.162978	0.00784	2.86043	-2.53386	0.331997	Ficd	FIC domain containing
6783332	0.16303	0.00785	2.85982	-2.53515	0.36714	Supt4h1	suppressor of Ty 4 homolog 1 (S. cerevisiae)
6996678	0.164138	0.00792	2.85656	-2.54207	0.641503	Aqp9	aquaporin 9
6783868	0.164838	0.00796	2.85434	-2.5468	0.27896	Cbx1	chromobox homolog 1 (Drosophila HP1 beta)
6913001	0.165028	0.00798	2.85339	-2.54881	0.360873	4930417M19Rik	RIKEN cDNA 4930417M19 gene
6763537	0.165429	0.00802	2.85124	-2.55337	0.349093	Prdx6	peroxiredoxin 6
6971352	0.165429	0.00802	-2.851	-2.55389	-0.37018	9130019O22Rik	RIKEN cDNA 9130019O22 gene
6805273	0.165429	0.00803	2.85097	-2.55396	1.0768	Hist1h2bj	histone cluster 1, H2bj
6849062	0.165526	0.00804	2.85019	-2.55561	0.517707	V1rf3	vomeronasal 1 receptor, F3
6957632	0.165526	0.00805	-2.84978	-2.55648	-0.511943	Mansc1	MANSC domain containing 1
6892055	0.165888	0.00808	2.84826	-2.5597	0.367853	4930519N13Rik	RIKEN cDNA 4930519N13 gene
6917524	0.165888	0.00808	2.84793	-2.5604	0.432073	Rpa2	replication protein A2
6966960	0.16595	0.0081	-2.84731	-2.56172	-0.388543	Cd37	CD37 antigen
6811579	0.16641	0.00813	-2.84542	-2.56572	-0.515163	V1ri9	vomeronasal 1 receptor, I9
6936759	0.16641	0.00815	2.84451	-2.56765	0.422453	Rheb	RAS-homolog enriched in brain
6868017	0.16641	0.00816	2.84407	-2.5686	0.553547	Rab3il1	RAB3A interacting protein (rabin3)-like 1
6869128	0.16641	0.00816	-2.8439	-2.56895	-0.470297	Cstf2t	cleavage stimulation factor, 3' pre-RNA subunit 2, tau
6751349	0.16641	0.00817	-2.84382	-2.56913	-0.32345	Dgkd	diacylglycerol kinase, delta
6754087	0.166792	0.0082	2.84207	-2.57283	0.443677	Ncf2	neutrophil cytosolic factor 2
6846010	0.166792	0.00821	-2.8416	-2.57383	-0.730347	Cd96	CD96 antigen
7012843	0.166792	0.00823	2.84078	-2.57557	0.952347	Gdpd2	glycerophosphodiester phosphodiesterase domain containing 2
7011852	0.166792	0.00823	2.84038	-2.57641	0.760873	Hmgb3	high mobility group box 3
6777181	0.166792	0.00824	-2.84029	-2.5766	-0.461577	Tmem19	transmembrane protein 19
6782564	0.166792	0.00824	2.84006	-2.57708	0.398977	Hsp90aa1	heat shock protein 90, alpha (cytosolic), class A member 1
6992370	0.166927	0.00828	-2.83824	-2.58094	-0.269973	Ip6k2	inositol hexaphosphate kinase 2
6768693	0.166927	0.00829	2.83774	-2.58201	0.376983	Ipmk	inositol polyphosphate multikinase
6856096	0.166927	0.00829	2.83739	-2.58276	0.860017	Sgol1	shugoshin-like 1 (S. pombe)
6940005	0.166927	0.0083	2.83721	-2.58313	0.413723	Nup54	nucleoporin 54
6749773	0.166927	0.0083	2.83714	-2.58328	0.457167	Nol5	nucleolar protein 5
6961289	0.166927	0.0083	-2.83694	-2.5837	-0.425123	Fam169b	family with sequence similarity 169, member B
6758949	0.167248	0.00834	2.83506	-2.58767	0.494873	Orc2l	origin recognition complex, subunit 2-like (S. cerevisiae)
6984997	0.167248	0.00834	2.83499	-2.58783	0.707367	Ranbp10	RAN binding protein 10
6817930	0.167248	0.00836	2.83421	-2.58949	0.397483	Tkt	transketolase
6933697	0.167248	0.00837	2.83377	-2.59041	0.63695	Cit	citron
6849319	0.167248	0.00837	2.83345	-2.59109	0.763097	Hagh	hydroxyacyl glutathione hydrolase
6907247	0.167248	0.00838	2.83337	-2.59125	0.90116	Hist2h2aa1	histone cluster 2, H2aa1
6939761	0.16738	0.0084	2.83233	-2.59345	1.14305	Igj	immunoglobulin joining chain
6901634	0.16738	0.00841	2.83179	-2.59461	0.549517	Slc39a8	solute carrier family 39 (metal ion transporter), member 8
6915847	0.16738	0.00841	-2.83153	-2.59516	-0.523603	Lepr	leptin receptor
6930074	0.16738	0.00842	2.83121	-2.59582	0.4152	Lyar	Ly1 antibody reactive clone
6916712	0.167435	0.00843	2.83062	-2.59708	0.37937	Elovl1	elongation of very long chain fatty acids (FEN1
6752165	0.167545	0.00845	-2.82989	-2.59862	-0.350097	Serpinb8	serine (or cysteine) peptdiase inhibitor, clade B, member 8
6956762	0.167708	0.00846	2.82903	-2.60044	0.40364	Alox5	arachidonate 5-lipoxygenase
6813839	0.167775	0.00848	-2.82841	-2.60175	-0.34827	Fancc	Fanconi anemia, complementation group C
6993888	0.168062	0.0085	2.8272	-2.6043	0.511593	Hmgn2	high mobility group nucleosomal binding domain 2
6803871	0.168062	0.00852	2.82648	-2.60582	0.40124	2010107E04Rik	RIKEN cDNA 2010107E04 gene
6947558	0.168062	0.00852	2.82633	-2.60614	0.35431	Alms1	Alstrom syndrome 1 homolog (human)
6843834	0.168063	0.00853	2.82588	-2.6071	0.377757	Usp7	ubiquitin specific peptidase 7
6769212	0.168177	0.00856	2.82442	-2.61018	0.42373	Reep6	receptor accessory protein 6
6775864	0.168177	0.00856	2.82436	-2.61031	0.815943	Spic	Spi-C transcription factor (Spi-1
6924916	0.168177	0.00856	-2.82423	-2.61058	-0.5723	Olfr1342	olfactory receptor 1342
6771334	0.168643	0.0086	-2.82264	-2.61395	-0.281593	Ppm1h	protein phosphatase 1H (PP2C domain containing)
6852836	0.168861	0.00864	-2.8208	-2.61783	-0.305433	Epas1	endothelial PAS domain protein 1
6915889	0.168861	0.00864	2.82068	-2.61808	0.259723	Mier1	mesoderm induction early response 1 homolog (Xenopus laevis
6989217	0.168861	0.00865	2.82031	-2.61887	0.640087	Dnaja4	DnaJ (Hsp40) homolog, subfamily A, member 4
6988701	0.168861	0.00865	-2.8203	-2.61889	-0.66684	Cd3d	CD3 antigen, delta polypeptide
6956731	0.169225	0.00868	2.81867	-2.62232	0.418647	Tmem40	transmembrane protein 40
6756130	0.169225	0.00868	-2.8185	-2.62267	-0.33874	Esrrg	estrogen-related receptor gamma
6942604	0.169986	0.00875	2.81555	-2.62891	0.551233	Mcm7	minichromosome maintenance deficient 7 (S. cerevisiae)
6909375	0.169986	0.00876	2.81493	-2.6302	0.388753	Ostc	oligosaccharyltransferase complex subunit
6980158	0.169986	0.00876	2.81487	-2.63034	0.855413	Shcbp1	Shc SH2-domain binding protein 1
6922244	0.169986	0.00876	2.81485	-2.63037	0.603563	Pole3	polymerase (DNA directed), epsilon 3 (p17 subunit)
6935069	0.170947	0.00882	-2.81198	-2.63644	-0.29831	Gigyf1	GRB10 interacting GYF protein 1
6833157	0.170947	0.00883	-2.81146	-2.63753	-0.268433	Prpf40b	PRP40 pre-mRNA processing factor 40 homolog B (yeast)
6871457	0.170947	0.00884	2.81117	-2.63814	0.643703	Incenp	inner centromere protein
6769607	0.170947	0.00885	2.81047	-2.63961	0.627143	Pmch	pro-melanin-concentrating hormone
6871511	0.170947	0.00886	-2.81006	-2.64048	-0.347313	Cd6	CD6 antigen
6799064	0.170947	0.00887	2.80984	-2.64094	0.380757	Ddx1	DEAD (Asp-Glu-Ala-Asp) box polypeptide 1
7016711	0.171013	0.00888	-2.80923	-2.64222	-0.367813	ENSMUSG00000053512	predicted gene, ENSMUSG00000053512
6789958	0.172119	0.00895	2.80612	-2.64877	0.30407	Foxn1	forkhead box N1
6866110	0.172311	0.00897	2.80522	-2.65067	0.559233	Amd1	S-adenosylmethionine decarboxylase 1
6966252	0.172893	0.00902	-2.80297	-2.6554	-0.4886	Zfp82	zinc finger protein 82
6790966	0.172893	0.00902	2.80293	-2.65548	0.464093	Eme1	essential meiotic endonuclease 1 homolog 1 (S. pombe)
6929632	0.173396	0.00905	2.80129	-2.65894	0.575667	Cenpa	centromere protein A
6811518	0.173436	0.00907	-2.80075	-2.66007	-0.608017	Olfr1362	olfactory receptor 1362
6897908	0.173718	0.00909	2.79963	-2.66242	0.453607	P2ry1	purinergic receptor P2Y, G-protein coupled 1
6831858	0.173796	0.00911	-2.79859	-2.66461	-0.420073	H1f0	H1 histone family, member 0
6937254	0.173796	0.00911	2.79856	-2.66467	0.605513	Slbp	stem-loop binding protein
6993587	0.174044	0.00914	-2.79753	-2.66684	-0.428507	Naalad2	N-acetylated alpha-linked acidic dipeptidase 2
6962027	0.174228	0.00916	-2.79665	-2.66869	-0.372953	Zscan2	zinc finger and SCAN domain containing 2
6942600	0.174232	0.00917	-2.79601	-2.67004	-0.32066	Zfp113	zinc finger protein 113
6783945	0.174232	0.00918	-2.79576	-2.67057	-0.314593	Lasp1	LIM and SH3 protein 1
6822478	0.174352	0.00919	-2.79503	-2.67209	-0.595953	Oit1	oncoprotein induced transcript 1
6871570	0.174552	0.00921	2.79412	-2.67401	1.07924	Ms4a3	membrane-spanning 4-domains, subfamily A, member 3
6817958	0.174801	0.00924	2.79276	-2.67686	0.29419	Glt8d1	glycosyltransferase 8 domain containing 1
6980032	0.174801	0.00924	2.79265	-2.6771	0.34355	Itgb1	integrin beta 1 (fibronectin receptor beta)
6980991	0.174847	0.00926	2.7921	-2.67825	0.484317	Gins4	GINS complex subunit 4 (Sld5 homolog)
6921029	0.175283	0.00929	2.79063	-2.68133	0.573143	Kif24	kinesin family member 24
7022805	0.175605	0.00932	2.78943	-2.68385	0.344253	Nhp2l1	NHP2 non-histone chromosome protein 2-like 1 (S. cerevisiae)
6758435	0.175615	0.00933	2.78897	-2.68481	1.13687	Slc40a1	solute carrier family 40 (iron-regulated transporter), member 1
6876022	0.175725	0.00935	2.78786	-2.68715	0.327073	Coq4	coenzyme Q4 homolog (yeast)
6946920	0.175725	0.00936	-2.78769	-2.6875	-0.63401	Cd8a	CD8 antigen, alpha chain
6949766	0.175725	0.00936	2.7874	-2.68811	0.38916	Cd163	CD163 antigen
6924801	0.175863	0.00938	2.78664	-2.68971	0.435527	Nasp	nuclear autoantigenic sperm protein (histone-binding)
6941294	0.176775	0.00944	2.78406	-2.69512	0.38595	Cox6a1	cytochrome c oxidase, subunit VI a, polypeptide 1
6931759	0.177068	0.00947	2.78257	-2.69825	0.27851	Kit	kit oncogene
6841712	0.177068	0.00948	-2.78244	-2.69853	-0.41444	Abi3bp	ABI gene family, member 3 (NESH) binding protein
6774391	0.177068	0.00949	2.78189	-2.69967	0.464907	Hk1	hexokinase 1
6969698	0.177068	0.0095	2.78126	-2.70098	0.30961	Mogat2	monoacylglycerol O-acyltransferase 2
6769268	0.177068	0.0095	-2.7812	-2.7011	-0.307997	Dapk3	death-associated protein kinase 3
6792097	0.177423	0.00953	2.77994	-2.70375	0.292123	Slc16a6	solute carrier family 16 (monocarboxylic acid transporters), member 6
6889737	0.177432	0.00954	2.77949	-2.7047	0.54826	Olfr1309	olfactory receptor 1309
6788329	0.17833	0.0096	-2.77696	-2.71	-0.47557	Csf2	colony stimulating factor 2 (granulocyte-macrophage)
6968728	0.178448	0.00962	-2.77625	-2.71147	-0.446813	Pex11a	peroxisomal biogenesis factor 11a
6878702	0.178777	0.00965	2.77506	-2.71398	1.23422	Ypel4	yippee-like 4 (Drosophila)
6755189	0.178833	0.00966	2.77449	-2.71516	0.38254	Cd244	CD244 natural killer cell receptor 2B4
6912896	0.179484	0.0097	2.77256	-2.71921	0.33832	Ube2r2	ubiquitin-conjugating enzyme E2R 2
6847901	0.179509	0.00972	2.7719	-2.72058	0.397443	Cryzl1	crystallin, zeta (quinone reductase)-like 1
6828663	0.179509	0.00975	-2.77078	-2.72293	-0.427893	Capsl	calcyphosine-like
6880683	0.179509	0.00976	2.77029	-2.72395	0.442797	Sord	sorbitol dehydrogenase
7023433	0.179509	0.00977	2.7699	-2.72477	0.389573	Ssty2	spermiogenesis specific transcript on the Y 2
6967182	0.179509	0.00977	2.76957	-2.72544	0.61587	Mrgprb4	MAS-related GPR, member B4
6955879	0.179509	0.00977	-2.76956	-2.72548	-0.359477	Foxp1	forkhead box P1
6866364	0.179509	0.00978	2.76949	-2.72562	0.750207	Mc2r	melanocortin 2 receptor
6840752	0.179552	0.00979	2.76897	-2.72672	0.695027	Stfa1	stefin A1
6749835	0.179854	0.00981	-2.76784	-2.72907	-0.4053	Cd28	CD28 antigen
6759275	0.180473	0.00986	2.76598	-2.73295	0.291077	Mdh1b	malate dehydrogenase 1B, NAD (soluble)
6850821	0.180794	0.0099	2.7641	-2.73689	0.591247	Treml4	triggering receptor expressed on myeloid cells-like 4
6913924	0.180794	0.00991	-2.76363	-2.73786	-0.281423	Snx30	sorting nexin family member 30
6788312	0.180794	0.00992	2.76325	-2.73865	0.587153	Slc22a4	solute carrier family 22 (organic cation transporter), member 4
6928716	0.180794	0.00993	2.76315	-2.73886	0.73127	Steap4	STEAP family member 4
6982936	0.180794	0.00993	-2.76312	-2.73894	-0.34494	Trim61	tripartite motif-containing 61
6825216	0.181104	0.00997	2.76134	-2.74264	0.37321	Kpna3	karyopherin (importin) alpha 3
6849534	0.181104	0.00997	-2.7613	-2.74273	-0.295003	Def6	differentially expressed in FDCP 6
6871509	0.181104	0.00997	-2.76113	-2.74308	-0.358963	Cd5	CD5 antigen
6811697	0.181504	0.01	2.75979	-2.74588	1.18776	Hist1h3b	histone cluster 1, H3b
6837783	0.181564	0.01	-2.75923	-2.74705	-0.230943	Hdac10	histone deacetylase 10
6791995	0.181674	0.01	-2.75855	-2.74846	-0.27504	Pitpnc1	phosphatidylinositol transfer protein, cytoplasmic 1
6804608	0.182085	0.0101	2.75656	-2.75262	0.439003	Pitrm1	pitrilysin metallepetidase 1
6999405	0.182085	0.0101	-2.75631	-2.75314	-0.32052	Acaa1b	acetyl-Coenzyme A acyltransferase 1B
6858410	0.182085	0.0101	2.75583	-2.75413	0.449137	Mrpl18	mitochondrial ribosomal protein L18
6855088	0.182085	0.0101	-2.75495	-2.75598	-0.2845	Lta	lymphotoxin A
6925659	0.182085	0.0101	2.75406	-2.75782	0.444857	Zcchc17	zinc finger, CCHC domain containing 17
6759549	0.182085	0.0101	-2.75397	-2.75802	-0.385417	Ikzf2	IKAROS family zinc finger 2
6861850	0.182085	0.0102	-2.75382	-2.75832	-0.314083	Tcf4	transcription factor 4
6840837	0.182085	0.0102	2.75382	-2.75832	0.404473	Cox17	cytochrome c oxidase, subunit XVII assembly protein homolog (yeast)
6863299	0.182085	0.0102	2.75348	-2.75904	0.434257	Usp14	ubiquitin specific peptidase 14
6828472	0.182085	0.0102	-2.75341	-2.75918	-0.471873	Dab2	disabled homolog 2 (Drosophila)
6961766	0.182132	0.0102	2.75247	-2.76115	0.444003	Klhl25	kelch-like 25 (Drosophila)
6823336	0.182132	0.0102	-2.75195	-2.76222	-0.28801	Polr3a	polymerase (RNA) III (DNA directed) polypeptide A
6832530	0.182132	0.0102	2.75134	-2.76349	0.306937	Creld2	cysteine-rich with EGF-like domains 2
6767886	0.182132	0.0102	2.75125	-2.76369	0.581007	Asf1a	ASF1 anti-silencing function 1 homolog A (S. cerevisiae)
6989320	0.182132	0.0102	2.75107	-2.76405	0.553553	Ube2s	ubiquitin-conjugating enzyme E2S
6878891	0.182132	0.0102	2.75072	-2.76478	0.60549	Olfr1188	olfactory receptor 1188
6891064	0.182132	0.0102	-2.75038	-2.76549	-0.420843	Rassf2	Ras association (RalGDS
6867999	0.182202	0.0102	2.74981	-2.76669	0.618237	Pcna	proliferating cell nuclear antigen
6989974	0.182252	0.0103	2.74928	-2.76779	0.591217	2810417H13Rik	RIKEN cDNA 2810417H13 gene
6905519	0.182963	0.0103	-2.74724	-2.77204	-0.399347
6969936	0.18307	0.0103	-2.74634	-2.7739	-0.366917	Olfr545	olfactory receptor 545
6768853	0.18307	0.0103	-2.74617	-2.77427	-0.483317	Adora2a	adenosine A2a receptor
6781525	0.183333	0.0104	-2.74515	-2.77638	-0.385173	Grap	GRB2-related adaptor protein
6907341	0.183402	0.0104	-2.74409	-2.77858	-0.334503	Bcl9	B-cell CLL
6764040	0.183402	0.0104	2.74378	-2.77923	0.378807	Fcgr3	Fc receptor, IgG, low affinity III
6998554	0.183402	0.0104	-2.74376	-2.77928	-0.337557	Glyctk	glycerate kinase
7020242	0.183556	0.0104	-2.74299	-2.78086	-0.258027	Tspyl2	TSPY-like 2
6838392	0.183677	0.0104	2.74231	-2.78229	0.427363	Rnd1	Rho family GTPase 1
6855061	0.185565	0.0106	-2.73737	-2.79255	-0.41193	Cfb	complement factor B
6884265	0.185565	0.0106	-2.7366	-2.79416	-0.296587	Zgpat	zinc finger, CCCH-type with G patch domain
6833635	0.185565	0.0106	2.73656	-2.79423	0.351643	Atp5h	ATP synthase, H+ transporting, mitochondrial F0 complex, subunit d
6798213	0.185565	0.0106	2.73639	-2.79458	0.50469	Tnfaip2	tumor necrosis factor, alpha-induced protein 2
6992218	0.185979	0.0106	2.73505	-2.79736	0.28468	Zmynd10	zinc finger, MYND domain containing 10
6879758	0.18612	0.0106	2.73432	-2.7989	0.402463	Immp1l	IMP1 inner mitochondrial membrane peptidase-like (S. cerevisiae)
6965113	0.18612	0.0107	2.73326	-2.80109	0.418433	Olfr541	olfactory receptor 541
6877932	0.18612	0.0107	2.73324	-2.80112	0.5358	Klhl23	kelch-like 23 (Drosophila)
6916557	0.18612	0.0107	2.7331	-2.80142	0.47348	Ipp	IAP promoted placental gene
6940611	0.186153	0.0107	2.73262	-2.80242	0.395343	Sparcl1	SPARC-like 1
6869997	0.186213	0.0107	2.73207	-2.80355	0.515057	Btrc	beta-transducin repeat containing protein
6870614	0.187018	0.0108	2.72968	-2.80851	0.42564	Casp7	caspase 7
6983250	0.187018	0.0108	-2.72946	-2.80898	-0.29296	Ushbp1	Usher syndrome 1C binding protein 1
6935370	0.187467	0.0108	-2.72798	-2.81205	-0.353853	Fscn1	fascin homolog 1, actin bundling protein (Strongylocentrotus purpuratus)
6899578	0.187467	0.0108	2.7269	-2.81428	0.450487	Tdrkh	tudor and KH domain containing protein
6900713	0.187467	0.0108	2.72607	-2.81601	0.455513	Sass6	spindle assembly 6 homolog (C. elegans)
6874215	0.187467	0.0109	2.72552	-2.81713	0.498057	Prdx3	peroxiredoxin 3
6922335	0.187467	0.0109	-2.72487	-2.81848	-0.346327	Tnc	tenascin C
6792367	0.187467	0.0109	2.72467	-2.8189	0.39239	Cd300lb	CD300 antigen like family member B
6990216	0.187467	0.0109	2.72452	-2.81922	0.448297	Anxa2	annexin A2
6935577	0.187467	0.0109	2.72435	-2.81956	0.32672	Polr1d	polymerase (RNA) I polypeptide D
6883125	0.187467	0.0109	2.72421	-2.81986	0.403377	Mmp9	matrix metallopeptidase 9
6850163	0.187467	0.0109	-2.72401	-2.82028	-0.384107	H2-Q8	histocompatibility 2, Q region locus 8
6867493	0.187467	0.0109	2.72399	-2.8203	0.44058	Olfr877	olfactory receptor 877
6877157	0.187545	0.0109	2.72342	-2.82149	0.350977	Arl6ip6	ADP-ribosylation factor-like 6 interacting protein 6
6922924	0.187777	0.0109	2.72232	-2.82377	0.347453	Psip1	PC4 and SFRS1 interacting protein 1
6966358	0.187777	0.011	-2.72209	-2.82423	-0.357797	Gramd1a	GRAM domain containing 1A
6963067	0.188113	0.011	-2.72094	-2.82662	-0.345103	Olfr557	olfactory receptor 557
6978232	0.188596	0.011	2.71947	-2.82967	0.324767	Lpcat2	lysophosphatidylcholine acyltransferase 2
6867930	0.188789	0.011	2.71864	-2.83139	0.642963	Pla2g16	phospholipase A2, group XVI
6986651	0.188951	0.0111	-2.71788	-2.83296	-0.538517	Casp12	caspase 12
6966058	0.189452	0.0111	-2.71637	-2.83609	-0.276487	Pld3	phospholipase D family, member 3
6906645	0.189615	0.0111	-2.71561	-2.83766	-0.28655	Kirrel	kin of IRRE like (Drosophila)
6769033	0.189857	0.0111	-2.71462	-2.83971	-0.41526	Icosl	icos ligand
6881587	0.189857	0.0112	-2.71427	-2.84041	-0.288863	Sptlc3	serine palmitoyltransferase, long chain base subunit 3
6781970	0.190008	0.0112	2.71354	-2.84193	0.567827	Aurkb	aurora kinase B
6949730	0.190072	0.0112	2.71249	-2.84409	0.373637	Clec4a4	C-type lectin domain family 4, member a4
6781975	0.190072	0.0112	2.71234	-2.84441	0.42371	Tmem107	transmembrane protein 107
6815518	0.190072	0.0112	-2.7122	-2.84469	-0.378673	Mccc2	methylcrotonoyl-Coenzyme A carboxylase 2 (beta)
6907780	0.190476	0.0112	2.71091	-2.84736	0.683987	Atg4a	autophagy-related 4A (yeast)
6906104	0.190695	0.0113	2.70963	-2.85001	0.401163	Golim4	golgi integral membrane protein 4
6922895	0.190695	0.0113	-2.70935	-2.85059	-0.423517	Ttc39b	tetratricopeptide repeat domain 39B
6936589	0.190695	0.0113	2.70785	-2.85368	0.364303	Reln	reelin
6953424	0.190695	0.0113	-2.70783	-2.85374	-0.615	Gimap3	GTPase, IMAP family member 3
6997514	0.190695	0.0113	-2.70751	-2.85439	-0.705413	Me1	malic enzyme 1, NADP(+)-dependent, cytosolic
6765977	0.190695	0.0114	2.70698	-2.85548	0.35111	Epm2a	epilepsy, progressive myoclonic epilepsy, type 2 gene alpha
6762967	0.190695	0.0114	2.70686	-2.85574	0.45262	Prg4	proteoglycan 4 (megakaryocyte stimulating factor, articular superficial zone protein)
6883000	0.190695	0.0114	2.70679	-2.85588	0.623443	Mybl2	myeloblastosis oncogene-like 2
6957185	0.190695	0.0114	2.70653	-2.85642	0.284637	Cd9	CD9 antigen
6845195	0.190695	0.0114	-2.70647	-2.85654	-0.33161	1700021K19Rik	RIKEN cDNA 1700021K19 gene
6780996	0.190885	0.0114	-2.70566	-2.85821	-0.371163	Irf1	interferon regulatory factor 1
6922846	0.191098	0.0114	-2.70476	-2.86007	-0.41	Nfib	nuclear factor I
6791419	0.191098	0.0114	2.7044	-2.8608	0.478073	Atp5g1	ATP synthase, H+ transporting, mitochondrial F0 complex, subunit c (subunit 9), isoform 1
6873503	0.19113	0.0114	-2.70394	-2.86176	-0.29589	Sh3pxd2a	SH3 and PX domains 2A
6993501	0.191231	0.0115	2.70289	-2.86392	0.31137	Fat3	FAT tumor suppressor homolog 3 (Drosophila)
6888311	0.191231	0.0115	2.70267	-2.86438	0.307757	Zdhhc5	zinc finger, DHHC domain containing 5
6959557	0.191231	0.0115	-2.70248	-2.86477	-0.56245	Zfp260	zinc finger protein 260
6927341	0.191231	0.0115	-2.70215	-2.86546	-0.621657	B3galt6	UDP-Gal:betaGal beta 1,3-galactosyltransferase, polypeptide 6
6982214	0.191289	0.0115	2.70163	-2.86653	0.403483	Stox2	storkhead box 2
6926127	0.191825	0.0115	2.70006	-2.86976	0.28248	Tceb3	transcription elongation factor B (SIII), polypeptide 3
6908886	0.191988	0.0116	-2.69931	-2.8713	-0.73026	Fnbp1l	formin binding protein 1-like
6931375	0.192014	0.0116	2.69857	-2.87283	0.34333	Tmem33	transmembrane protein 33
6768867	0.192014	0.0116	-2.69831	-2.87336	-0.3206	Ggt1	gamma-glutamyltransferase 1
6899753	0.192014	0.0116	2.69808	-2.87383	0.369147	Hist2h2bb	histone cluster 2, H2bb
6949583	0.192119	0.0116	-2.69746	-2.8751	-0.428567	Pex26	peroxisomal biogenesis factor 26
6838415	0.192251	0.0116	2.69679	-2.8765	0.5473	Tuba1b	tubulin, alpha 1B
6870010	0.193142	0.0117	2.69403	-2.88219	0.287373	5330431N19Rik	RIKEN cDNA 5330431N19 gene
6871566	0.193142	0.0117	2.69357	-2.88313	0.74153	Ms4a6d	membrane-spanning 4-domains, subfamily A, member 6D
6889261	0.193142	0.0117	2.69349	-2.88329	0.444553	Pdhx	pyruvate dehydrogenase complex, component X
6859937	0.193142	0.0117	2.69319	-2.8839	0.451653	Srp19	signal recognition particle 19
6922324	0.193142	0.0117	-2.6929	-2.8845	-0.499333	Tnfsf8	tumor necrosis factor (ligand) superfamily, member 8
6960069	0.193336	0.0118	2.692	-2.88635	0.415267	EG233164	predicted gene, EG233164
6953130	0.193336	0.0118	2.6917	-2.88697	0.528967	Olfr458	olfactory receptor 458
6982786	0.193373	0.0118	2.69091	-2.8886	0.516293	Clcn3	chloride channel 3
7016891	0.193373	0.0118	2.69085	-2.88873	0.53003	Mospd1	motile sperm domain containing 1
6827820	0.194022	0.0118	-2.68905	-2.89242	-0.52808	Dzip1	DAZ interacting protein 1
6807609	0.194195	0.0119	-2.68829	-2.89398	-0.393353	2010111I01Rik	RIKEN cDNA 2010111I01 gene
6839340	0.194286	0.0119	-2.68763	-2.89535	-0.288067	Ciita	class II transactivator
6960621	0.194286	0.0119	2.68733	-2.89597	0.311227	Htatip2	HIV-1 tat interactive protein 2, homolog (human)
6949865	0.1947	0.0119	2.68604	-2.89861	0.28923	Tnfrsf1a	tumor necrosis factor receptor superfamily, member 1a
6905821	0.194721	0.0119	2.68561	-2.89949	0.713723	Trim59	tripartite motif-containing 59
7015463	0.194932	0.012	2.68477	-2.90122	0.37257	Ftsj1	FtsJ homolog 1 (E. coli)
6993726	0.195085	0.012	-2.68386	-2.90309	-0.421523	S1pr2	sphingosine-1-phosphate receptor 2
6830700	0.195085	0.012	2.68367	-2.90347	0.52443	Rnf139	ring finger protein 139
6931274	0.19512	0.012	2.68322	-2.90442	0.244557	Ube2k	ubiquitin-conjugating enzyme E2K (UBC1 homolog, yeast)
6868582	0.195252	0.012	2.68241	-2.90607	0.955083	Aldh1a1	aldehyde dehydrogenase family 1, subfamily A1
6875181	0.195252	0.012	2.68216	-2.90658	0.57247	Mrc1	mannose receptor, C type 1
6791269	0.195361	0.0121	2.68155	-2.90784	0.202947	Sfrs3	splicing factor, arginine
6886002	0.195985	0.0121	2.67982	-2.91139	0.236127	Gapvd1	GTPase activating protein and VPS9 domains 1
6829759	0.196162	0.0121	2.67906	-2.91295	0.514997	Polr2k	polymerase (RNA) II (DNA directed) polypeptide K
6957133	0.196216	0.0121	2.67856	-2.91397	0.36467	Tpi1	triosephosphate isomerase 1
6805364	0.197472	0.0122	2.67549	-2.92027	1.174	Hist1h3b	histone cluster 1, H3b
6982690	0.198193	0.0123	2.67357	-2.9242	0.44503	Sap30	sin3 associated polypeptide
6838828	0.198407	0.0123	-2.67274	-2.92592	-2.26695	Glycam1	glycosylation dependent cell adhesion molecule 1
6857223	0.198784	0.0124	2.67117	-2.92912	0.796373	100043883	predicted gene, 100043883
6848761	0.198784	0.0124	2.67064	-2.93021	0.630527	Smoc2	SPARC related modular calcium binding 2
6764138	0.198784	0.0124	-2.67051	-2.93048	-0.31653	Atp1a2	ATPase, Na+
6959180	0.198784	0.0124	-2.67042	-2.93067	-0.33944	Zfp574	zinc finger protein 574
6959800	0.199328	0.0124	-2.66888	-2.93382	-0.302227	Slc7a10	solute carrier family 7 (cationic amino acid transporter, y+ system), member 10
6852034	0.199627	0.0125	2.66722	-2.93722	0.476647	Lpin2	lipin 2
6772193	0.199627	0.0125	-2.66719	-2.93728	-0.493727	Utrn	utrophin
6805797	0.199627	0.0125	2.66711	-2.93744	0.677917	Agtr1a	angiotensin II receptor, type 1a
6925429	0.199659	0.0125	-2.66628	-2.93915	-0.30362	Gja4	gap junction protein, alpha 4
6884446	0.199659	0.0125	2.66595	-2.93982	0.519293	Optn	optineurin
7016377	0.199659	0.0125	-2.66591	-2.9399	-0.333747	Rhox9	reproductive homeobox 9
6823284	0.199764	0.0125	-2.66531	-2.94112	-0.267543	Kcnma1	potassium large conductance calcium-activated channel, subfamily M, alpha member 1
6963004	0.200169	0.0126	-2.66408	-2.94365	-0.34009	Arap1	ArfGAP with RhoGAP domain, ankyrin repeat and PH domain 1
6987328	0.200345	0.0126	2.66315	-2.94555	0.32038	Ubl5	ubiquitin-like 5
6779855	0.200345	0.0126	-2.66271	-2.94644	-0.437523	Stk10	serine
6773622	0.200345	0.0126	2.66258	-2.94671	0.400873	1700021F05Rik	RIKEN cDNA 1700021F05 gene
6876380	0.20113	0.0127	-2.66055	-2.95086	-0.25233	Gsn	gelsolin
6758754	0.202934	0.0128	-2.65615	-2.95985	-0.393693	Rftn2	raftlin family member 2
6907946	0.202934	0.0128	2.65602	-2.96011	0.56381	Chi3l4	chitinase 3-like 4
6880842	0.203093	0.0128	2.65526	-2.96167	0.523313	Slc24a5	solute carrier family 24, member 5
6971700	0.203093	0.0129	-2.65461	-2.963	-0.433867	Mettl10	methyltransferase like 10
6966003	0.203093	0.0129	2.65457	-2.96308	0.42576	Nlrp9c	NLR family, pyrin domain containing 9C
6811530	0.20335	0.0129	2.65335	-2.96557	1.27127	Hist1h1b	histone cluster 1, H1b
6780782	0.20335	0.0129	2.6528	-2.96669	0.327237	Mgat4b	mannoside acetylglucosaminyltransferase 4, isoenzyme B
6771627	0.20335	0.0129	2.65273	-2.96683	0.322457	Atp5b	ATP synthase, H+ transporting mitochondrial F1 complex, beta subunit
6819046	0.20335	0.0129	-2.65254	-2.96723	-0.371213	Rpgrip1	retinitis pigmentosa GTPase regulator interacting protein 1
6936760	0.203551	0.0129	-2.65162	-2.9691	-0.330153	Prkag2	protein kinase, AMP-activated, gamma 2 non-catalytic subunit
6958078	0.203551	0.013	-2.65118	-2.97	-0.366677	St8sia1	ST8 alpha-N-acetyl-neuraminide alpha-2,8-sialyltransferase 1
6884415	0.203551	0.013	2.651	-2.97036	0.46324	Prpf18	PRP18 pre-mRNA processing factor 18 homolog (yeast)
6924893	0.203564	0.013	2.65027	-2.97186	0.249447	Mpl	myeloproliferative leukemia virus oncogene
6955778	0.203564	0.013	2.64998	-2.97245	0.338517	Frmd4b	FERM domain containing 4B
6784371	0.203564	0.013	2.64986	-2.97269	0.394647	Ccdc103	coiled-coil domain containing 103
6848479	0.203589	0.013	2.64943	-2.97356	0.31944	Zdhhc14	zinc finger, DHHC domain containing 14
6793672	0.203985	0.0131	2.64791	-2.97667	0.255887	Pdia6	protein disulfide isomerase associated 6
6958524	0.203985	0.0131	2.64787	-2.97675	0.674223
6769247	0.204263	0.0131	2.64663	-2.97928	0.50843	Oaz1	ornithine decarboxylase antizyme 1
6750532	0.204263	0.0131	-2.64655	-2.97944	-0.27248	Pnkd	paroxysmal nonkinesiogenic dyskinesia
6971260	0.204505	0.0131	-2.64568	-2.98121	-0.59026	Lat	linker for activation of T cells
6837339	0.20489	0.0132	2.64451	-2.98359	0.31653	Nhp2l1	NHP2 non-histone chromosome protein 2-like 1 (S. cerevisiae)
6758036	0.205028	0.0132	-2.64386	-2.98492	-0.385103	Creg2	cellular repressor of E1A-stimulated genes 2
6810209	0.205903	0.0133	2.64133	-2.99007	0.456013	Mier3	mesoderm induction early response 1, family member 3
6959165	0.205903	0.0133	-2.64132	-2.9901	-0.392113	Cd79a	CD79A antigen (immunoglobulin-associated alpha)
6863755	0.206136	0.0133	-2.64023	-2.99231	-0.480037	Dsc3	desmocollin 3
6844176	0.206136	0.0133	2.6401	-2.99257	0.39925	Ube2v2	ubiquitin-conjugating enzyme E2 variant 2
6884460	0.206207	0.0133	2.63893	-2.99495	0.374833	Cdc123	cell division cycle 123 homolog (S. cerevisiae)
6850064	0.206207	0.0134	-2.63866	-2.9955	-0.281437	Atf6b	activating transcription factor 6 beta
6763493	0.206207	0.0134	2.63836	-2.99611	0.443737	Cacybp	calcyclin binding protein
6975651	0.206207	0.0134	-2.63814	-2.99655	-0.249903	Adam38	testase-8
6754263	0.206207	0.0134	2.63811	-2.99661	0.348377	Tor1aip2	torsin A interacting protein 2
6992224	0.207141	0.0135	-2.63528	-3.00237	-0.313993	Hyal1	hyaluronoglucosaminidase 1
6762944	0.207141	0.0135	2.63519	-3.00256	0.372757	Pla2g4a	phospholipase A2, group IVA (cytosolic, calcium-dependent)
6857065	0.207141	0.0135	2.6351	-3.00274	0.433397	Emilin2	elastin microfibril interfacer 2
6880033	0.207314	0.0135	-2.63438	-3.00421	-0.29063	Lpcat4	lysophosphatidylcholine acyltransferase 4
6847952	0.207735	0.0135	2.63315	-3.0067	0.37164	Rcan1	regulator of calcineurin 1
6824007	0.207788	0.0135	2.63261	-3.00779	0.336273	Ghitm	growth hormone inducible transmembrane protein
6957059	0.207788	0.0136	2.63171	-3.00963	0.397283	C3ar1	complement component 3a receptor 1
6844184	0.207788	0.0136	2.63161	-3.00984	0.401533	Fam128b	family with sequence similarity 128, member B
6937813	0.207788	0.0136	2.63158	-3.00989	0.382437	Prom1	prominin 1
6964551	0.208253	0.0136	-2.63027	-3.01256	-0.45788	1700063I17Rik	RIKEN cDNA 1700063I17 gene
6966302	0.208472	0.0136	2.62936	-3.01441	0.365867	Cox6b1	cytochrome c oxidase, subunit VIb polypeptide 1
6805237	0.208472	0.0137	2.6291	-3.01494	1.19733	Hist1h3h	histone cluster 1, H3h
6904856	0.208611	0.0137	2.62845	-3.01625	0.376173	Pcdh18	protocadherin 18
6811367	0.209385	0.0138	2.62546	-3.02231	0.353637	Txndc3	thioredoxin domain containing 3 (spermatozoa)
6782643	0.209385	0.0138	-2.62514	-3.02297	-0.213953	Phf12	PHD finger protein 12
6748645	0.209385	0.0138	-2.62496	-3.02332	-0.467437	Cnnm4	cyclin M4
6926419	0.209385	0.0138	-2.62478	-3.0237	-0.314983	D4Ertd22e	DNA segment, Chr 4, ERATO Doi 22, expressed
6775830	0.209385	0.0138	2.62452	-3.02422	0.587893	4930547N16Rik	RIKEN cDNA 4930547N16 gene
6981326	0.209385	0.0138	2.62439	-3.02449	0.32422	Got1l1	glutamic-oxaloacetic transaminase 1-like 1
6865709	0.209385	0.0138	-2.62434	-3.02459	-0.237093	Aldh7a1	aldehyde dehydrogenase family 7, member A1
6966193	0.210926	0.0139	2.62086	-3.03165	0.29111	Psmd8	proteasome (prosome, macropain) 26S subunit, non-ATPase, 8
6817616	0.210967	0.0139	-2.62005	-3.03328	-0.409697	4931406H21Rik	RIKEN cDNA 4931406H21 gene
6839718	0.210967	0.014	-2.61953	-3.03435	-0.25335	Ypel1	yippee-like 1 (Drosophila)
6900095	0.210967	0.014	2.61948	-3.03444	0.475217	Dennd2c	DENN
6902192	0.210967	0.014	2.61924	-3.03492	0.667667	Ssx2ip	synovial sarcoma, X breakpoint 2 interacting protein
6881126	0.210967	0.014	2.61877	-3.03587	0.52266	A730036I17Rik	RIKEN cDNA A730036I17 gene
6959223	0.210967	0.014	-2.61861	-3.03619	-0.613493	B3gnt8	UDP-GlcNAc:betaGal beta-1,3-N-acetylglucosaminyltransferase 8
6813946	0.211446	0.014	2.61729	-3.03888	0.36663
7004860	0.212432	0.0141	-2.61491	-3.0437	-0.253653	Ppp4r2	protein phosphatase 4, regulatory subunit 2
6760802	0.212432	0.0141	2.61459	-3.04434	0.44871	Dtymk	deoxythymidylate kinase
6908137	0.213709	0.0142	2.6116	-3.05039	0.66668	Gpsm2	G-protein signalling modulator 2 (AGS3-like, C. elegans)
6952168	0.213709	0.0142	2.61132	-3.05095	0.400447	Ndufa5	NADH dehydrogenase (ubiquinone) 1 alpha subcomplex, 5
6757129	0.213731	0.0143	2.61092	-3.05177	0.325243	Tceb1	transcription elongation factor B (SIII), polypeptide 1
6988335	0.214219	0.0143	2.60959	-3.05445	0.690173	Olfr148	olfactory receptor 148
6927124	0.214436	0.0143	-2.6088	-3.05605	-0.322553	Espn	espin
6845978	0.214651	0.0144	-2.60772	-3.05824	-0.360737	Cd200	CD200 antigen
6890636	0.214651	0.0144	2.60766	-3.05836	0.445897	Hdc	histidine decarboxylase
6833478	0.214867	0.0144	-2.60687	-3.05995	-0.500083	Hoxc6	homeo box C6
6775182	0.214935	0.0144	-2.60638	-3.06094	-0.24169	Col6a2	collagen, type VI, alpha 2
6838397	0.215756	0.0145	-2.60427	-3.06521	-0.403013	Arf3	ADP-ribosylation factor 3
6957263	0.215756	0.0145	-2.6039	-3.06595	-0.455193	Ccnd2	cyclin D2
6925254	0.215756	0.0145	2.60368	-3.06638	0.750383	Cdca8	cell division cycle associated 8
6784236	0.216171	0.0145	2.60233	-3.06912	0.383607	Atp6v0a1	ATPase, H+ transporting, lysosomal V0 subunit A1
6952700	0.216171	0.0146	2.60207	-3.06965	0.26735	Mtpn	myotrophin
6915856	0.216171	0.0146	-2.60151	-3.07078	-0.327183	Pde4b	phosphodiesterase 4B, cAMP specific
6774400	0.216171	0.0146	2.60144	-3.07091	0.319123	Srgn	serglycin
6855155	0.216376	0.0146	-2.60068	-3.07244	-0.449917	H2-T10	histocompatibility 2, T region locus 10
6935524	0.217335	0.0147	2.59844	-3.07696	0.317127	Cdk8	cyclin-dependent kinase 8
6855981	0.218028	0.0147	-2.59673	-3.08041	-0.47382	Satb1	special AT-rich sequence binding protein 1
6757906	0.218177	0.0148	-2.59559	-3.0827	-0.28885	4632411B12Rik	RIKEN cDNA 4632411B12 gene
6907162	0.218177	0.0148	2.59539	-3.08312	0.382973	Anxa9	annexin A9
6968683	0.218177	0.0148	-2.59538	-3.08314	-0.366657	Mfge8	milk fat globule-EGF factor 8 protein
6796492	0.218358	0.0148	-2.59429	-3.08532	-0.242977	Sipa1l1	signal-induced proliferation-associated 1 like 1
6873960	0.218358	0.0148	2.59418	-3.08554	0.378233	Dclre1a	DNA cross-link repair 1A, PSO2 homolog (S. cerevisiae)
6958974	0.218358	0.0148	2.59372	-3.08647	0.46008	Pglyrp1	peptidoglycan recognition protein 1
6806959	0.218358	0.0149	2.59313	-3.08766	0.7584	Omd	osteomodulin
6952470	0.218358	0.0149	-2.593	-3.08792	-0.420357	AB041803	cDNA sequence AB041803
6763146	0.218358	0.0149	2.59268	-3.08856	0.372217	Npl	N-acetylneuraminate pyruvate lyase
6932385	0.218358	0.0149	2.59255	-3.08883	0.395253	Epgn	epithelial mitogen
6820472	0.218612	0.0149	-2.59128	-3.09139	-0.726537	Epsti1	epithelial stromal interaction 1 (breast)
6898609	0.218612	0.0149	2.59114	-3.09167	0.364167	Ppid	peptidylprolyl isomerase D (cyclophilin D)
6831762	0.218612	0.0149	2.59082	-3.09231	0.50483	Apol10a	apolipoprotein L 10a
6957249	0.218612	0.0149	2.59065	-3.09266	0.35977	Ndufa9	NADH dehydrogenase (ubiquinone) 1 alpha subcomplex, 9
6974584	0.219002	0.015	-2.58919	-3.09559	-0.442603	Defb2	defensin beta 2
6840129	0.219002	0.015	2.58825	-3.09749	0.36952	Rtp4	receptor transporter protein 4
6815870	0.219002	0.0151	2.58746	-3.09908	0.4334	Ndufaf2	NADH dehydrogenase (ubiquinone) 1 alpha subcomplex, assembly factor 2
6791465	0.219002	0.0151	2.58734	-3.09931	0.425737	Psmc3ip	proteasome (prosome, macropain) 26S subunit, ATPase 3, interacting protein
6874979	0.219002	0.0151	-2.58733	-3.09933	-0.54418	Prkcq	protein kinase C, theta
6825311	0.219002	0.0151	-2.58727	-3.09945	-0.369087	Blk	B lymphoid kinase
6801636	0.219002	0.0151	-2.58696	-3.10007	-0.258023	Rtn1	reticulon 1
6850791	0.219002	0.0151	2.58675	-3.1005	0.651443	Usp49	ubiquitin specific peptidase 49
6919417	0.219002	0.0151	-2.58674	-3.10052	-0.42779	Tox	thymocyte selection-associated high mobility group box
6966039	0.2203	0.0152	-2.58314	-3.10775	-0.228963	Ltbp4	latent transforming growth factor beta binding protein 4
6946033	0.2203	0.0152	-2.58297	-3.10809	-0.339723	Gimap1	GTPase, IMAP family member 1
6765982	0.2203	0.0152	2.58292	-3.10821	0.365953	Timm8a1	translocase of inner mitochondrial membrane 8 homolog a1 (yeast)
6916708	0.2203	0.0152	2.58269	-3.10866	0.30182	Med8	mediator of RNA polymerase II transcription, subunit 8 homolog (yeast)
6812983	0.2203	0.0153	2.58188	-3.11029	0.356253	Tpmt	thiopurine methyltransferase
6971548	0.2203	0.0153	2.58171	-3.11063	0.553253	Rfwd3	ring finger and WD repeat domain 3
6938891	0.2203	0.0153	2.58153	-3.11099	0.330217	Atp8a1	ATPase, aminophospholipid transporter (APLT), class I, type 8A, member 1
6927316	0.2203	0.0153	-2.58125	-3.11156	-0.28946	Tas1r3	taste receptor, type 1, member 3
6772594	0.2203	0.0153	2.58109	-3.11188	0.431583	Myb	myeloblastosis oncogene
6918533	0.220413	0.0153	-2.58052	-3.11301	-0.513213	Rex2	reduced expression 2
6977684	0.220482	0.0153	-2.58005	-3.11398	-0.392867	Ptger1	prostaglandin E receptor 1 (subtype EP1)
6854760	0.220566	0.0153	2.57936	-3.11535	0.43833	Glo1	glyoxalase 1
6935904	0.220566	0.0154	2.57919	-3.11569	0.41939	Gatad1	GATA zinc finger domain containing 1
6819075	0.220947	0.0154	-2.57811	-3.11787	-0.36355	Tcra	T-cell receptor alpha chain
6994751	0.220957	0.0154	2.57774	-3.1186	0.576407	Olfr919	olfactory receptor 919
6893057	0.221271	0.0154	-2.57674	-3.12061	-0.327627	Sulf2	sulfatase 2
6936712	0.221271	0.0155	2.57612	-3.12185	0.774363	Gabarapl2	gamma-aminobutyric acid (GABA-A) receptor-associated protein-like 2
6764353	0.221271	0.0155	-2.57603	-3.12204	-0.492397	Chml	choroideremia-like
6793283	0.221271	0.0155	-2.57576	-3.12258	-0.360843	Osr1	odd-skipped related 1 (Drosophila)
6927110	0.221679	0.0155	-2.57462	-3.12485	-0.450823	Thap3	THAP domain containing, apoptosis associated protein 3
6880718	0.222439	0.0156	2.57281	-3.12848	0.23161	Sqrdl	sulfide quinone reductase-like (yeast)
6785746	0.222789	0.0156	-2.57175	-3.13062	-0.339793	Polm	polymerase (DNA directed), mu
6930485	0.222789	0.0156	2.57145	-3.13121	0.274457	Med28	mediator of RNA polymerase II transcription, subunit 28 homolog (yeast)
6849600	0.223001	0.0157	2.5707	-3.13271	0.295323	9830134C10Rik	RIKEN cDNA 9830134C10 gene
6767270	0.224282	0.0158	-2.56692	-3.1403	-0.24189	Traf3ip2	Traf3 interacting protein 2
6804523	0.224282	0.0158	-2.56657	-3.14099	-0.292317	Akr1c14	aldo-keto reductase family 1, member C14
6885930	0.224282	0.0158	-2.56643	-3.14128	-0.27712	Ralgps1	Ral GEF with PH domain and SH3 binding motif 1
6947391	0.224282	0.0158	-2.56573	-3.14267	-0.23716	Dctn1	dynactin 1
6769156	0.224282	0.0158	2.56563	-3.14288	0.544723	Ela2	elastase 2, neutrophil
6924960	0.224282	0.0159	2.56535	-3.14344	0.364063	Ppih	peptidyl prolyl isomerase H
6882377	0.224282	0.0159	-2.56519	-3.14376	-0.256283	Kif3b	kinesin family member 3B
7019640	0.224282	0.0159	2.56505	-3.14402	0.318307	Morf4l2	mortality factor 4 like 2
6953059	0.224282	0.0159	2.56496	-3.14421	0.727527	Clec5a	C-type lectin domain family 5, member a
6978263	0.224282	0.0159	2.56483	-3.14447	0.280903	Gnao1	guanine nucleotide binding protein, alpha O
6880468	0.224538	0.0159	2.56382	-3.1465	0.506187	D2Ertd750e	DNA segment, Chr 2, ERATO Doi 750, expressed
6931823	0.224538	0.0159	2.56356	-3.14701	0.252457	Cep135	centrosomal protein 135
6909430	0.224538	0.0159	-2.5631	-3.14793	-0.294623	Hadh	hydroxyacyl-Coenzyme A dehydrogenase
6957162	0.224538	0.016	2.56266	-3.14882	0.532493	Ncapd2	non-SMC condensin I complex, subunit D2
6866054	0.224538	0.016	-2.56264	-3.14884	-0.26394	Fam38b	family with sequence similarity 38, member B
6959453	0.224684	0.016	-2.56195	-3.15023	-0.275357	Rinl	Ras and Rab interactor-like
6916586	0.224684	0.016	-2.56169	-3.15076	-0.227223	Tesk2	testis-specific kinase 2
6901757	0.225074	0.016	2.5606	-3.15292	0.367903	Eif4e	eukaryotic translation initiation factor 4E
6839504	0.22552	0.0161	-2.55941	-3.1553	-0.244667	Mkl2	MKL
6983925	0.226988	0.0162	2.55629	-3.16155	0.423853	Mylk3	myosin light chain kinase 3
6781560	0.226999	0.0162	2.55576	-3.16259	0.418987	Adora2b	adenosine A2b receptor
6942564	0.226999	0.0162	2.55559	-3.16294	0.584007	OTTMUSG00000022819	predicted gene, OTTMUSG00000022819
6867618	0.227115	0.0162	2.55503	-3.16405	0.399227	Aldh3b2	aldehyde dehydrogenase 3 family, member B2
6785698	0.227627	0.0163	-2.55373	-3.16666	-0.357097	Emid1	EMI domain containing 1
7014816	0.227726	0.0163	2.5531	-3.1679	0.374713	Eif1ay	eukaryotic translation initiation factor 1A, Y-linked
6934002	0.227726	0.0163	2.55274	-3.16864	0.369483	Oas1d	2'-5' oligoadenylate synthetase 1D
6929098	0.227726	0.0163	2.55253	-3.16904	0.368133	Tmem60	transmembrane protein 60
6879938	0.22795	0.0164	2.55145	-3.17119	0.790573	Ccdc34	coiled-coil domain containing 34
6922241	0.22795	0.0164	2.55143	-3.17123	1.09361	Alad	aminolevulinate, delta-, dehydratase
6957420	0.228646	0.0165	2.54941	-3.17527	0.39538	Klrc3	killer cell lectin-like receptor subfamily C, member 3
6811370	0.228646	0.0165	2.54908	-3.17593	0.38493	Gpr141	G protein-coupled receptor 141
6764211	0.228646	0.0165	2.54875	-3.17658	0.392233	Cadm3	cell adhesion molecule 3
6941768	0.228646	0.0165	-2.54819	-3.17769	-0.247657	Fbxl10	F-box and leucine-rich repeat protein 10
6813096	0.228646	0.0165	-2.54812	-3.17784	-0.224593	Fgd3	FYVE, RhoGEF and PH domain containing 3
6811488	0.228646	0.0165	2.54811	-3.17786	0.34231	Pgbd1	piggyBac transposable element derived 1
6870063	0.228681	0.0165	-2.54771	-3.17866	-0.28416	Nfkb2	nuclear factor of kappa light polypeptide gene enhancer in B-cells 2, p49
6982100	0.228689	0.0165	-2.54736	-3.17935	-0.223623	Fam149a	family with sequence similarity 149, member A
6960344	0.229139	0.0166	2.54581	-3.18244	0.313517	Slc17a7	solute carrier family 17 (sodium-dependent inorganic phosphate cotransporter), member 7
6754526	0.229139	0.0166	2.54539	-3.18327	0.46381	Ankrd45	ankyrin repeat domain 45
6918801	0.229139	0.0166	-2.5452	-3.18365	-0.28274	Lzic	leucine zipper and CTNNBIP1 domain containing
6921194	0.229139	0.0166	2.54502	-3.18402	0.401847	Olfr156	olfactory receptor 156
6929816	0.229139	0.0166	2.54485	-3.18436	0.594623	Tacc3	transforming, acidic coiled-coil containing protein 3
7007744	0.229194	0.0167	-2.54424	-3.18557	-0.495207	ENSMUSG00000067698	predicted gene, ENSMUSG00000067698
6833146	0.229194	0.0167	-2.54408	-3.18589	-0.287993	Prph	peripherin
7012730	0.229201	0.0167	-2.54349	-3.18706	-0.323377	Ar	androgen receptor
6767231	0.229201	0.0167	-2.54318	-3.18768	-0.332953	Lama4	laminin, alpha 4
6942936	0.229201	0.0167	2.54307	-3.1879	0.56224	4921520G13Rik	RIKEN cDNA 4921520G13 gene
6888011	0.22993	0.0168	-2.54075	-3.19252	-0.269	Sestd1	SEC14 and spectrin domains 1
6771476	0.22993	0.0168	-2.54058	-3.19284	-0.236393	Lrig3	leucine-rich repeats and immunoglobulin-like domains 3
6776029	0.22993	0.0168	2.53984	-3.19433	0.25469	Nedd1	neural precursor cell expressed, developmentally down-regulated gene 1
6965088	0.22993	0.0168	2.53977	-3.19447	0.482137	Olfr523	olfactory receptor 523
6749852	0.22993	0.0169	-2.53872	-3.19655	-0.618713	Icos	inducible T-cell co-stimulator
6848738	0.22993	0.0169	2.53855	-3.19689	0.28677	Tcp10b	t-complex protein 10b
6907115	0.22993	0.0169	2.53834	-3.19731	0.385797	Psmb4	proteasome (prosome, macropain) subunit, beta type 4
7005505	0.22993	0.0169	-2.53829	-3.19741	-0.291773	H2-T22	histocompatibility 2, T region locus 22
6913962	0.22993	0.0169	2.53805	-3.19789	0.356007	Slc31a1	solute carrier family 31, member 1
6835938	0.22993	0.0169	-2.53798	-3.19802	-0.25248	Fbxo32	F-box protein 32
6869509	0.22993	0.0169	-2.53792	-3.19814	-0.556607	Hhex	hematopoietically expressed homeobox
6913012	0.22993	0.0169	-2.53773	-3.19851	-0.284033	Creb3	cAMP responsive element binding protein 3
6993067	0.23026	0.0169	2.53679	-3.2004	0.464393	Abhd5	abhydrolase domain containing 5
6937288	0.230567	0.017	-2.53582	-3.20232	-0.339413	Mxd4	Max dimerization protein 4
6805252	0.230567	0.017	2.53526	-3.20344	0.974447	LOC100041230	similar to histone H4
7013683	0.230567	0.017	-2.53523	-3.20349	-0.567303	4921511C20Rik	RIKEN cDNA 4921511C20 gene
6871700	0.231061	0.0171	-2.53392	-3.2061	-0.30142	Tle4	transducin-like enhancer of split 4, homolog of Drosophila E(spl)
6837604	0.231061	0.0171	-2.53365	-3.20664	-0.195813	Celsr1	cadherin, EGF LAG seven-pass G-type receptor 1 (flamingo homolog, Drosophila)
6910173	0.231666	0.0171	-2.53219	-3.20953	-0.42346	Cyr61	cysteine rich protein 61
6950147	0.231751	0.0171	2.5317	-3.21049	0.736433	Clec1b	C-type lectin domain family 1, member b
6929779	0.232442	0.0172	2.53009	-3.21369	0.405763	Ywhah	tyrosine 3-monooxygenase
6805370	0.232842	0.0173	2.52902	-3.21582	0.836303	Hist1h2bc	histone cluster 1, H2bc
6870166	0.232916	0.0173	2.52854	-3.21677	0.303847	Slk	STE20-like kinase (yeast)
6842926	0.232916	0.0173	-2.52823	-3.21738	-0.330883	N6amt1	N-6 adenine-specific DNA methyltransferase 1 (putative)
6916954	0.233827	0.0174	2.52622	-3.22138	0.479677	Pabpc4	poly A binding protein, cytoplasmic 4
6991112	0.234176	0.0174	-2.52523	-3.22334	-0.350353	Prss35	protease, serine, 35
6782147	0.234176	0.0174	-2.52492	-3.22395	-0.242563	Kif1c	kinesin family member 1C
6888751	0.234397	0.0174	-2.52419	-3.2254	-0.36497	Madd	MAP-kinase activating death domain
6788679	0.234416	0.0175	-2.52382	-3.22612	-0.540207	Olfr223	olfactory receptor 223
6888151	0.23458	0.0175	2.5232	-3.22736	0.66034	Frzb	frizzled-related protein
6977768	0.235569	0.0176	2.52103	-3.23165	0.696267	Syce2	synaptonemal complex central element protein 2
6855526	0.235569	0.0176	2.52052	-3.23266	0.28014	Enpp4	ectonucleotide pyrophosphatase
6874001	0.235569	0.0176	-2.51975	-3.2342	-0.379487	Ablim1	actin-binding LIM protein 1
6951552	0.235569	0.0176	2.51937	-3.23494	0.860593
6795779	0.235569	0.0176	-2.51925	-3.23519	-0.382107	Klhdc1	kelch domain containing 1
6933399	0.235569	0.0177	2.51893	-3.23581	0.493493	A830023I12Rik	RIKEN cDNA A830023I12 gene
6783259	0.235569	0.0177	2.51878	-3.2361	0.27122	Tubd1	tubulin, delta 1
6796380	0.235569	0.0177	-2.51878	-3.23611	-0.38098	Strm	striamin
6794550	0.235587	0.0177	-2.51824	-3.23718	-0.68389	Meox2	mesenchyme homeobox 2
6836771	0.235587	0.0177	2.51801	-3.23764	0.2434	Mafa	v-maf musculoaponeurotic fibrosarcoma oncogene family, protein A (avian)
6901944	0.235587	0.0177	-2.5177	-3.23825	-0.44494	Gbp5	guanylate binding protein 5
6869577	0.235587	0.0177	2.51745	-3.23873	0.49679	Hells	helicase, lymphoid specific
6856192	0.235632	0.0177	-2.51701	-3.23962	-0.331793	Stap2	signal transducing adaptor family member 2
6867830	0.235632	0.0178	2.51654	-3.24053	0.58757	Cdca5	cell division cycle associated 5
6803319	0.235632	0.0178	-2.51605	-3.2415	-0.334067	Clmn	calmin
6884196	0.235632	0.0178	2.51604	-3.24154	0.37809	2310003C23Rik	RIKEN cDNA 2310003C23 gene
6767610	0.235632	0.0178	2.51576	-3.24208	0.28629	Prep	prolyl endopeptidase
6769138	0.235815	0.0178	2.51503	-3.24353	0.539313	Bsg	basigin
7007225	0.235815	0.0178	2.51446	-3.24465	0.364103	6430706D22Rik	RIKEN cDNA 6430706D22 gene
6809550	0.235815	0.0178	2.51446	-3.24465	0.46631	Taf9	TAF9 RNA polymerase II, TATA box binding protein (TBP)-associated factor
6867984	0.235823	0.0179	-2.51395	-3.24566	-0.36157	Tut1	terminal uridylyl transferase 1, U6 snRNA-specific
6813887	0.235823	0.0179	-2.5138	-3.24595	-0.454307	Ctsl	cathepsin L
6774295	0.237721	0.018	-2.50957	-3.25431	-0.373223	Chst3	carbohydrate (chondroitin 6
6771546	0.237721	0.018	-2.50944	-3.25457	-0.302503	B4galnt1	beta-1,4-N-acetyl-galactosaminyl transferase 1
6769597	0.237721	0.0181	2.50937	-3.25472	0.359627	Igf1	insulin-like growth factor 1
6931602	0.238021	0.0181	-2.50828	-3.25686	-0.30681	Slain2	SLAIN motif family, member 2
6940841	0.238021	0.0181	-2.50818	-3.25706	-0.359573	Tgfbr3	transforming growth factor, beta receptor III
6792433	0.238195	0.0181	2.50754	-3.25831	0.369137	Atp5h	ATP synthase, H+ transporting, mitochondrial F0 complex, subunit d
6998743	0.238326	0.0182	-2.50699	-3.25942	-0.299317	6620401K05Rik	RIKEN cDNA 6620401K05 gene
6937508	0.238816	0.0182	-2.50578	-3.2618	-0.403197	Cno	cappuccino
6960249	0.238858	0.0182	2.50538	-3.26258	0.511697	Klk1b5	kallikrein 1-related peptidase b5
6862919	0.239142	0.0183	-2.50426	-3.2648	-0.274373	Rttn	rotatin
6996223	0.239142	0.0183	2.50423	-3.26486	0.303703	Fem1b	feminization 1 homolog b (C. elegans)
6769154	0.239151	0.0183	2.50389	-3.26552	0.734733	Prtn3	proteinase 3
6847713	0.239478	0.0183	2.50298	-3.26732	0.368507	AY026312	cDNA sequence AY026312
6986033	0.240085	0.0184	2.50156	-3.27011	0.480827	Abcb10	ATP-binding cassette, sub-family B (MDR
6797969	0.240612	0.0184	2.49993	-3.27334	0.244353	Meg3	maternally expressed 3
6995771	0.240612	0.0185	2.49981	-3.27356	0.446327	Wdr61	WD repeat domain 61
6949732	0.240612	0.0185	2.49966	-3.27386	0.576253	Clec4b1	C-type lectin domain family 4, member b1
6824840	0.24102	0.0185	-2.4986	-3.27594	-0.224547	Rabggta	Rab geranylgeranyl transferase, a subunit
6877905	0.241056	0.0185	-2.49822	-3.27669	-0.31812	G6pc2	glucose-6-phosphatase, catalytic, 2
6756815	0.241358	0.0186	2.49736	-3.27838	0.354217	Cops5	COP9 (constitutive photomorphogenic) homolog, subunit 5 (Arabidopsis thaliana)
6768847	0.241636	0.0186	2.49654	-3.27999	0.3297	Rab36	RAB36, member RAS oncogene family
6931182	0.241732	0.0186	-2.49606	-3.28096	-0.337733	Tbc1d1	TBC1 domain family, member 1
6907226	0.242222	0.0187	-2.49486	-3.28331	-0.32176	Plekho1	pleckstrin homology domain containing, family O member 1
6911212	0.242728	0.0187	-2.49332	-3.28634	-0.206263	Rusc1	RUN and SH3 domain containing 1
6791918	0.242728	0.0187	-2.49322	-3.28654	-0.256117	Icam2	intercellular adhesion molecule 2
6781928	0.242728	0.0188	2.49249	-3.28798	0.468843	Mfsd6l	major facilitator superfamily domain containing 6-like
6816080	0.242728	0.0188	-2.49241	-3.28812	-0.3387	Map3k1	mitogen-activated protein kinase kinase kinase 1
7016340	0.242728	0.0188	2.49226	-3.28841	0.37095	Ndufa1	NADH dehydrogenase (ubiquinone) 1 alpha subcomplex, 1
6912213	0.242728	0.0188	2.49206	-3.28882	0.417297	1110007M04Rik	RIKEN cDNA 1110007M04 gene
6888623	0.242748	0.0188	2.49171	-3.28951	0.628583	Olfr1234	olfactory receptor 1234
6813246	0.243273	0.0189	2.49019	-3.29248	0.42541	Nfil3	nuclear factor, interleukin 3, regulated
6855400	0.243273	0.0189	2.48996	-3.29295	0.261453	Cd2ap	CD2-associated protein
6849316	0.243273	0.0189	2.48972	-3.29342	0.409183	Sepx1	selenoprotein X 1
6761825	0.243273	0.0189	-2.4892	-3.29443	-0.232167	Dpp10	dipeptidylpeptidase 10
6844187	0.243273	0.0189	2.48894	-3.29496	0.289507	2310008H04Rik	RIKEN cDNA 2310008H04 gene
6832332	0.243273	0.0189	2.48888	-3.29507	0.457427	Nup50	nucleoporin 50
6936082	0.243394	0.019	2.48808	-3.29663	0.508117	Dbf4	DBF4 homolog (S. cerevisiae)
6855134	0.243394	0.019	2.48781	-3.29717	0.41144	Tubb5	tubulin, beta 5
6910088	0.243394	0.019	-2.48772	-3.29734	-0.281717	Hs2st1	heparan sulfate 2-O-sulfotransferase 1
6755385	0.243702	0.019	2.48657	-3.29961	0.344547	Wdr64	WD repeat domain 64
6943818	0.243702	0.019	-2.48642	-3.2999	-0.22547	Col1a2	collagen, type I, alpha 2
6836325	0.243702	0.019	-2.48623	-3.30026	-0.381357	Tmem71	transmembrane protein 71
6953507	0.244571	0.0191	-2.48437	-3.30392	-0.25573	Osbpl3	oxysterol binding protein-like 3
6957246	0.244901	0.0192	-2.48347	-3.30568	-0.30477	Kcna1	potassium voltage-gated channel, shaker-related subfamily, member 1
6791978	0.24493	0.0192	2.48311	-3.3064	0.65522	Kpna2	karyopherin (importin) alpha 2
6957471	0.245503	0.0192	2.48168	-3.30919	0.62326	Tas2r106	taste receptor, type 2, member 106
6901695	0.245503	0.0192	2.48147	-3.30962	0.29462	H2afz	H2A histone family, member Z
6854458	0.245539	0.0193	2.48109	-3.31035	0.22669	Solh	small optic lobes homolog (Drosophila)
6748889	0.245607	0.0193	-2.48066	-3.3112	-0.434523	Il18r1	interleukin 18 receptor 1
6764010	0.245943	0.0193	-2.47975	-3.31298	-0.32781	Ddr2	discoidin domain receptor family, member 2
6919596	0.245943	0.0193	2.47944	-3.31359	0.295043	Asph	aspartate-beta-hydroxylase
6868055	0.246063	0.0194	-2.47868	-3.31508	-0.390277	A430093F15Rik	RIKEN cDNA A430093F15 gene
6791881	0.246063	0.0194	-2.47813	-3.31616	-0.250043	Limd2	LIM domain containing 2
6995817	0.246063	0.0194	2.47807	-3.31627	0.19722	Etfa	electron transferring flavoprotein, alpha polypeptide
6835886	0.246063	0.0194	2.47783	-3.31675	0.28882	BC026439	cDNA sequence BC026439
6916775	0.246063	0.0194	-2.47768	-3.31705	-0.240033	Hivep3	human immunodeficiency virus type I enhancer binding protein 3
6992056	0.246649	0.0195	-2.47591	-3.32051	-0.271733	Nphp3	nephronophthisis 3 (adolescent)
6788297	0.246649	0.0195	-2.47581	-3.3207	-0.38285
6977643	0.246649	0.0195	-2.47571	-3.3209	-0.233217	Rnf150	ring finger protein 150
6859850	0.246745	0.0195	-2.47512	-3.32206	-0.508547	Camk4	calcium
6830641	0.246745	0.0195	-2.47492	-3.32244	-0.351443	Fam83a	family with sequence similarity 83, member A
6782132	0.246813	0.0196	2.47434	-3.32358	0.34746	Psmb6	proteasome (prosome, macropain) subunit, beta type 6
6987954	0.246813	0.0196	-2.47418	-3.32388	-0.42301	Ets1	E26 avian leukemia oncogene 1, 5' domain
7012827	0.246814	0.0196	2.47366	-3.32492	0.271363	Eda	ectodysplasin-A
6974008	0.246814	0.0196	-2.47314	-3.32592	-0.255087	Carkd	carbohydrate kinase domain containing
6984071	0.246814	0.0196	-2.47307	-3.32607	-0.342473	Snx20	sorting nexin 20
6880497	0.246814	0.0196	2.47295	-3.3263	0.775047	Rad51	RAD51 homolog (S. cerevisiae)
6864404	0.246934	0.0197	2.47243	-3.32732	0.61493	Gypc	glycophorin C
6992415	0.247045	0.0197	-2.47179	-3.32858	-0.209417	Mtap4	microtubule-associated protein 4
6846375	0.247045	0.0197	-2.47162	-3.3289	-0.2431	Nfkbiz	nuclear factor of kappa light polypeptide gene enhancer in B-cells inhibitor, zeta
6904130	0.247103	0.0197	-2.47109	-3.32993	-0.271907	Ccdc39	coiled-coil domain containing 39
6794202	0.247103	0.0197	-2.4709	-3.33031	-0.29203	Lamb1-1	laminin B1 subunit 1
6966329	0.247109	0.0197	-2.47059	-3.33093	-0.2638	Lsr	lipolysis stimulated lipoprotein receptor
6811677	0.247876	0.0198	2.46893	-3.33417	0.557123	Hist1h2bh	histone cluster 1, H2bh
6993838	0.248725	0.0199	-2.46713	-3.33769	-0.295747	Dock6	dedicator of cytokinesis 6
6971323	0.248924	0.0199	-2.46647	-3.33897	-0.346767	Qprt	quinolinate phosphoribosyltransferase
6774947	0.249077	0.02	2.46575	-3.34039	0.456823	Cisd1	CDGSH iron sulfur domain 1
6900139	0.249077	0.02	2.46536	-3.34113	0.334533	Ap4b1	adaptor-related protein complex AP-4, beta 1
6945778	0.249077	0.02	2.46498	-3.34188	0.291293	Casp2	caspase 2
6837428	0.249077	0.02	2.46498	-3.34188	0.42244	Cyb5r3	cytochrome b5 reductase 3
6995828	0.249111	0.02	-2.46461	-3.3426	-0.367097	C230081A13Rik	RIKEN cDNA C230081A13 gene
6829549	0.249302	0.02	2.46381	-3.34416	0.561343	Cmbl	carboxymethylenebutenolidase-like (Pseudomonas)
6986727	0.249302	0.02	2.46367	-3.34444	0.273	Mmp1a	matrix metallopeptidase 1a (interstitial collagenase)
6769657	0.249311	0.0201	2.46305	-3.34565	0.332587	Arl1	ADP-ribosylation factor-like 1
6929577	0.249311	0.0201	2.46264	-3.34645	0.237187	Dnajb6	DnaJ (Hsp40) homolog, subfamily B, member 6
6854654	0.249311	0.0201	2.4625	-3.34672	0.414983	Pxt1	peroxisomal, testis specific 1
6925595	0.249311	0.0201	-2.46187	-3.34796	-0.26364	Khdrbs1	KH domain containing, RNA binding, signal transduction associated 1
6959585	0.249311	0.0201	-2.46156	-3.34857	-0.253533	Nfkbid	nuclear factor of kappa light polypeptide gene enhancer in B-cells inhibitor, delta
6848513	0.249311	0.0202	-2.46141	-3.34886	-0.321853	Tulp4	tubby like protein 4
7015941	0.249311	0.0202	-2.46137	-3.34892	-0.292007	Slc9a7	solute carrier family 9 (sodium
6958404	0.249311	0.0202	2.46098	-3.34969	0.296583	Ergic2	ERGIC and golgi 2
6795936	0.249311	0.0202	2.45967	-3.35224	0.363057	Daam1	dishevelled associated activator of morphogenesis 1
6792114	0.249311	0.0202	-2.4596	-3.35239	-0.34211	Abca8a	ATP-binding cassette, sub-family A (ABC1), member 8a
6969770	0.249311	0.0202	2.4594	-3.35277	0.414843	Spcs2	signal peptidase complex subunit 2 homolog (S. cerevisiae)
7011920	0.249311	0.0203	-2.45929	-3.35298	-0.54247	Xlr4c	X-linked lymphocyte-regulated 4C
6999164	0.249311	0.0203	-2.45923	-3.3531	-0.35133	Gpd1l	glycerol-3-phosphate dehydrogenase 1-like
6880640	0.249311	0.0203	2.45895	-3.35364	0.32145	Pdia3	protein disulfide isomerase associated 3
6767094	0.249311	0.0203	2.45882	-3.35391	0.296413	Frk	fyn-related kinase
6901737	0.249311	0.0203	-2.4588	-3.35394	-0.48541	Adh1	alcohol dehydrogenase 1 (class I)
6990664	0.251382	0.0205	2.45488	-3.36159	0.515693	Gclc	glutamate-cysteine ligase, catalytic subunit
6792539	0.251671	0.0205	-2.45407	-3.36315	-0.378017	Cygb	cytoglobin
6902746	0.252016	0.0205	2.45317	-3.36491	0.418607	Negr1	neuronal growth regulator 1
6858126	0.25203	0.0206	2.45284	-3.36554	0.597403	Kpna2	karyopherin (importin) alpha 2
6992475	0.252151	0.0206	-2.45212	-3.36695	-0.250507	Als2cl	ALS2 C-terminal like
6830505	0.252151	0.0206	-2.45203	-3.36713	-0.269683	Depdc6	DEP domain containing 6
6961980	0.252272	0.0206	-2.45152	-3.36812	-0.341153	Ttll13	tubulin tyrosine ligase-like family, member 13
6957695	0.252531	0.0207	2.4506	-3.36991	0.448637	Dynlt1	dynein light chain Tctex-type 1
6856278	0.252531	0.0207	-2.45037	-3.37036	-0.3216	Dennd1c	DENN
6906820	0.252531	0.0207	-2.4497	-3.37166	-0.379233	Rag1ap1	recombination activating gene 1 activating protein 1
6921000	0.252531	0.0207	2.44963	-3.3718	0.357707	Bag1	BCL2-associated athanogene 1
6963003	0.252531	0.0207	2.44952	-3.37202	0.53523	Stard10	START domain containing 10
6837008	0.252531	0.0207	-2.44925	-3.37254	-0.373003	Csf2rb2	colony stimulating factor 2 receptor, beta 2, low-affinity (granulocyte-macrophage)
6805241	0.252531	0.0207	2.44877	-3.37347	0.950973	LOC100041230	similar to histone H4
6949591	0.252531	0.0207	2.44867	-3.37367	0.262253	Slc6a13	solute carrier family 6 (neurotransmitter transporter, GABA), member 13
6954617	0.252969	0.0208	2.44761	-3.37572	0.407703	Vamp5	vesicle-associated membrane protein 5
6839631	0.252994	0.0208	2.44698	-3.37695	0.36976	Efcab1	EF hand calcium binding domain 1
6983193	0.252994	0.0208	-2.44697	-3.37697	-0.263903	Tmem59l	transmembrane protein 59-like
6989483	0.253065	0.0208	2.44655	-3.37779	0.24812	Nptn	neuroplastin
6855150	0.253357	0.0209	-2.4455	-3.37983	-0.24127	Prr3	proline-rich polypeptide 3
6921068	0.253357	0.0209	2.44545	-3.37993	0.26729	Dctn3	dynactin 3
6837614	0.253683	0.0209	-2.44458	-3.38161	-0.25114	Cerk	ceramide kinase
6995860	0.254358	0.021	-2.44306	-3.38458	-0.307883	Snx33	sorting nexin 33
6788991	0.254358	0.021	-2.44282	-3.38503	-0.314523	Hs3st3b1	heparan sulfate (glucosamine) 3-O-sulfotransferase 3B1
6811564	0.25448	0.0211	2.44231	-3.38602	0.819397	Hist1h4i	histone cluster 1, H4i
6962752	0.255642	0.0212	2.44002	-3.39048	0.329067	Ndufc2	NADH dehydrogenase (ubiquinone) 1, subcomplex unknown, 2
6929850	0.256608	0.0213	2.43781	-3.39476	0.381607	Add1	adducin 1 (alpha)
6866852	0.256608	0.0213	2.43758	-3.39521	0.55932	Slc14a1	solute carrier family 14 (urea transporter), member 1
6878282	0.256608	0.0213	-2.43744	-3.39548	-0.397483	Hoxd4	homeo box D4
6750143	0.256608	0.0213	-2.43717	-3.396	-0.307867	BC042720	cDNA sequence BC042720
6966143	0.257029	0.0213	-2.43615	-3.39797	-0.23576	Plekhg2	pleckstrin homology domain containing, family G (with RhoGef domain) member 2
6871372	0.257079	0.0214	2.43577	-3.39871	0.338773	Tmem179b	transmembrane protein 179B
6868158	0.257125	0.0214	-2.4354	-3.39944	-0.534443	Olfr232	olfactory receptor 232
6966494	0.257272	0.0214	2.43485	-3.4005	0.535443	Nudt19	nudix (nucleoside diphosphate linked moiety X)-type motif 19
6864700	0.257356	0.0214	2.43441	-3.40135	0.47423	Cd14	CD14 antigen
6977135	0.257373	0.0214	2.43408	-3.40198	0.564427	Olfr372	olfactory receptor 372
6897009	0.257518	0.0215	2.43336	-3.40337	0.421417	Larp2	La ribonucleoprotein domain family, member 2
6836237	0.257518	0.0215	2.43325	-3.4036	0.29744	Asap1	ArfGAP with SH# domain, ankyrin repeat and PH domain1
6949853	0.259526	0.0217	2.42953	-3.41079	0.390217	Mrpl51	mitochondrial ribosomal protein L51
6968453	0.259749	0.0217	2.42886	-3.41209	0.261547	Sv2b	synaptic vesicle glycoprotein 2 b
6856484	0.259836	0.0217	-2.42798	-3.41379	-0.329993
6775984	0.259836	0.0218	2.42788	-3.41399	0.320597	Tmpo	thymopoietin
6839733	0.259836	0.0218	-2.42763	-3.41447	-0.281253	Hic2	hypermethylated in cancer 2
6981938	0.259836	0.0218	-2.42753	-3.41466	-0.367567	Zfp353	zinc finger protein 353
6993761	0.259889	0.0218	2.42715	-3.41541	0.401517	Cdkn2d	cyclin-dependent kinase inhibitor 2D (p19, inhibits CDK4)
6968796	0.260041	0.0218	-2.42635	-3.41696	-0.28763	Crtc3	CREB regulated transcription coactivator 3
7014929	0.260041	0.0218	2.42611	-3.41742	0.294363	Rbbp7	retinoblastoma binding protein 7
6888516	0.260041	0.0219	2.4258	-3.41802	0.371077	Olfr1136	olfactory receptor 1136
6995076	0.260041	0.0219	-2.42571	-3.41818	-0.207587	Vps11	vacuolar protein sorting 11 (yeast)
6764625	0.260269	0.0219	2.42481	-3.41993	0.312317	H3f3a	H3 histone, family 3A
6988706	0.260269	0.0219	-2.42474	-3.42006	-0.333867	Mpzl2	myelin protein zero-like 2
6983819	0.260485	0.022	-2.42385	-3.42178	-0.295727	Il27ra	interleukin 27 receptor, alpha
6982695	0.260485	0.022	-2.4236	-3.42226	-0.258273	Galnt7	UDP-N-acetyl-alpha-D-galactosamine: polypeptide N-acetylgalactosaminyltransferase 7
6926330	0.260485	0.022	2.4235	-3.42247	0.390503	2310028O11Rik	RIKEN cDNA 2310028O11 gene
6757331	0.260856	0.022	2.42258	-3.42424	0.626243	Eif3m	eukaryotic translation initiation factor 3, subunit M
6969993	0.261373	0.0221	2.42093	-3.42742	0.35369	Olfr69	olfactory receptor 69
6959474	0.261373	0.0221	2.42086	-3.42755	0.224677	Rasgrp4	RAS guanyl releasing protein 4
6903056	0.261373	0.0221	-2.42083	-3.42762	-0.421143	Il7	interleukin 7
6917713	0.261398	0.0221	-2.42049	-3.42827	-0.262933	Runx3	runt related transcription factor 3
6883055	0.261459	0.0222	-2.4199	-3.42941	-0.24457	Wisp2	WNT1 inducible signaling pathway protein 2
6960177	0.261459	0.0222	-2.41981	-3.42959	-0.42422	Klk9	kallikrein related-peptidase 9
6789339	0.262445	0.0223	2.41785	-3.43336	0.562973	Amac1	acyl-malonyl condensing enzyme 1
6817966	0.262512	0.0223	2.41745	-3.43414	0.371487	Pbrm1	polybromo 1
6977975	0.262993	0.0223	-2.41635	-3.43626	-0.214973	Adcy7	adenylate cyclase 7
6823041	0.263223	0.0224	-2.41492	-3.43901	-0.239263	Camk2g	calcium
6974831	0.263223	0.0224	2.41482	-3.4392	0.263067	Prosc	proline synthetase co-transcribed
6970952	0.263223	0.0224	2.41475	-3.43936	0.554893	Igsf6	immunoglobulin superfamily, member 6
6912944	0.263223	0.0224	-2.41456	-3.43971	-0.283963	OTTMUSG00000011351	predicted gene, OTTMUSG00000011351
6913344	0.263223	0.0224	2.41448	-3.43986	0.324617	5730528L13Rik	RIKEN cDNA 5730528L13 gene
6796719	0.263223	0.0224	-2.41402	-3.44075	-0.29761	1700020O03Rik	RIKEN cDNA 1700020O03 gene
7018249	0.263223	0.0225	2.41378	-3.44121	0.314883	Eif2s3x	eukaryotic translation initiation factor 2, subunit 3, structural gene X-linked
7015375	0.263223	0.0225	-2.41364	-3.44148	-0.224803	Clcn5	chloride channel 5
6899146	0.263533	0.0225	2.41283	-3.44304	0.35896	Ssr2	signal sequence receptor, beta
6872029	0.263984	0.0226	2.4116	-3.44541	0.567073	Aldh1a7	aldehyde dehydrogenase family 1, subfamily A7
6785356	0.263984	0.0226	-2.4115	-3.44561	-0.458227	Cbx2	chromobox homolog 2 (Drosophila Pc class)
6915997	0.264051	0.0226	2.41097	-3.44662	0.313217	C8b	complement component 8, beta polypeptide
7018290	0.264051	0.0226	-2.41069	-3.44718	-0.302797	Fam123b	family with sequence similarity 123, member B
6850817	0.264051	0.0226	2.41033	-3.44785	0.50909	Trem1	triggering receptor expressed on myeloid cells 1
6977696	0.264051	0.0226	2.41023	-3.44806	0.463027	Asf1b	ASF1 anti-silencing function 1 homolog B (S. cerevisiae)
6755091	0.264216	0.0227	2.40966	-3.44914	0.416517	Sh2d1b1	SH2 domain protein 1B1
6838032	0.264593	0.0227	2.40864	-3.45112	0.34348	Yaf2	YY1 associated factor 2
6792371	0.264593	0.0227	2.40846	-3.45147	0.441477	4732429D16Rik	RIKEN cDNA 4732429D16 gene
6802352	0.264819	0.0228	-2.40727	-3.45376	-0.201583	Ltbp2	latent transforming growth factor beta binding protein 2
6884441	0.264819	0.0228	2.40712	-3.45404	0.452083	Mcm10	minichromosome maintenance deficient 10 (S. cerevisiae)
6811692	0.264819	0.0228	2.40703	-3.45422	0.851387	LOC100041230	similar to histone H4
6781368	0.264819	0.0228	2.40693	-3.45441	0.27833	Nlrp3	NLR family, pyrin domain containing 3
6885432	0.264864	0.0229	2.40587	-3.45644	0.560653	Fcna	ficolin A
6985848	0.264864	0.0229	2.40584	-3.4565	0.438443	Gins2	GINS complex subunit 2 (Psf2 homolog)
6829760	0.264864	0.0229	2.40577	-3.45664	0.262553	Spag1	sperm associated antigen 1
6822191	0.264864	0.0229	2.40559	-3.45699	0.34089	Ipo5	importin 5
7011035	0.264864	0.0229	-2.40542	-3.45732	-0.265247	Sash3	SAM and SH3 domain containing 3
6797510	0.265047	0.0229	2.40479	-3.45853	0.291683	Ubr7	ubiquitin protein ligase E3 component n-recognin 7 (putative)
6847184	0.265047	0.0229	2.40454	-3.45901	0.27686	Hspa13	heat shock protein 70 family, member 13
6843208	0.266157	0.023	-2.40234	-3.46323	-0.384063	Slc5a3	solute carrier family 5 (inositol transporters), member 3
6946475	0.266157	0.0231	-2.40188	-3.4641	-0.263647	Fkbp9	FK506 binding protein 9
6875747	0.266157	0.0231	2.40183	-3.46421	0.46416	Lcn13	lipocalin 13
6805383	0.266578	0.0231	2.40085	-3.4661	1.14866	Hist1h3b	histone cluster 1, H3b
7017134	0.266958	0.0232	-2.39993	-3.46786	-0.34321	Fgf13	fibroblast growth factor 13
6987291	0.267499	0.0233	2.3983	-3.47098	0.367077	Olfr857	olfactory receptor 857
6901813	0.267499	0.0233	2.39801	-3.47155	0.28096	B930007M17Rik	RIKEN cDNA B930007M17 gene
6990571	0.267499	0.0233	2.39791	-3.47173	0.260733	Hmgcll1	3-hydroxymethyl-3-methylglutaryl-Coenzyme A lyase-like 1
6988774	0.267499	0.0233	-2.39789	-3.47177	-0.31274	Bud13	BUD13 homolog (yeast)
6983893	0.267811	0.0233	2.39709	-3.47331	0.4736	Rnaseh2a	ribonuclease H2, large subunit
6930838	0.267823	0.0233	2.39662	-3.47421	0.504273	Pi4k2b	phosphatidylinositol 4-kinase type 2 beta
6791444	0.267823	0.0234	-2.39635	-3.47474	-0.210883	Stat5b	signal transducer and activator of transcription 5B
6805366	0.267823	0.0234	2.39622	-3.47499	0.735927	Hist1h4d	histone cluster 1, H4d
6771722	0.268364	0.0234	2.39504	-3.47725	0.6852	Olfr763	olfactory receptor 763
6872888	0.268788	0.0235	2.39405	-3.47913	0.427767	Cpeb3	cytoplasmic polyadenylation element binding protein 3
6802026	0.26909	0.0235	2.39327	-3.48063	0.53949	Plek2	pleckstrin 2
6929366	0.26938	0.0236	-2.39224	-3.48261	-0.333397	Galnt11	UDP-N-acetyl-alpha-D-galactosamine:polypeptide N-acetylgalactosaminyltransferase 11
6782286	0.26938	0.0236	-2.39223	-3.48264	-0.29191	Itgae	integrin alpha E, epithelial-associated
6983879	0.270144	0.0237	2.39069	-3.48559	0.233703	Calr	calreticulin
6854983	0.271326	0.0238	2.38826	-3.49023	0.2935	H2-Ke2	H2-K region expressed gene 2
6766835	0.271326	0.0238	-2.38808	-3.49057	-0.32163	Ptprk	protein tyrosine phosphatase, receptor type, K
6964734	0.271326	0.0238	2.3879	-3.49092	0.31339	Bccip	BRCA2 and CDKN1A interacting protein
6910622	0.271414	0.0239	-2.38713	-3.4924	-0.263613	Fam73a	family with sequence similarity 73, member A
6998590	0.271414	0.0239	2.38691	-3.49281	0.49036	Iqcf4	IQ motif containing F4
6952750	0.271414	0.0239	-2.38691	-3.49282	-0.63362	Ptn	pleiotrophin
6753402	0.271435	0.0239	-2.38659	-3.49343	-0.529707	Tnnt2	troponin T2, cardiac
6855210	0.271639	0.0239	2.3858	-3.49494	0.382567	Trim15	tripartite motif-containing 15
6876944	0.271639	0.0239	-2.38561	-3.49531	-0.2842	Lypd6b	LY6
6985117	0.271639	0.024	2.38523	-3.49602	0.32173	Psmd7	proteasome (prosome, macropain) 26S subunit, non-ATPase, 7
6891992	0.271639	0.024	-2.38511	-3.49627	-0.433843	Zfp120	zinc finger protein 120
6987641	0.271639	0.024	2.38475	-3.49695	0.383253	Ncapd3	non-SMC condensin II complex, subunit D3
6960130	0.271639	0.024	2.38456	-3.49731	0.46636	C330019L16Rik	RIKEN cDNA C330019L16 gene
6811686	0.271825	0.024	2.38398	-3.49843	0.476457	Hist1h2be	histone cluster 1, H2be
6871156	0.272229	0.0241	-2.38304	-3.50022	-0.24819	Frmd8	FERM domain containing 8
6974682	0.272251	0.0241	-2.38243	-3.50139	-0.290013	Zmat4	zinc finger, matrin type 4
7018687	0.272251	0.0241	-2.38237	-3.50149	-0.2965	Zdhhc15	zinc finger, DHHC domain containing 15
6957141	0.272251	0.0241	-2.38216	-3.5019	-0.449927	Cd4	CD4 antigen
6900821	0.272588	0.0242	-2.38125	-3.50364	-0.223847	Dpyd	dihydropyrimidine dehydrogenase
6921090	0.272588	0.0242	-2.38069	-3.5047	-0.38716	Ccl19	chemokine (C-C motif) ligand 19
6810874	0.272588	0.0242	-2.38043	-3.5052	-0.31976	Wdr37	WD repeat domain 37
6885939	0.272588	0.0242	2.38043	-3.5052	0.22127	Lmx1b	LIM homeobox transcription factor 1 beta
6974156	0.272588	0.0242	2.37995	-3.50613	0.395473	Tfdp1	transcription factor Dp 1
6918047	0.272588	0.0242	-2.37992	-3.50617	-0.351297	Iffo2	intermediate filament family orphan 2
6864709	0.272842	0.0243	2.37923	-3.5075	0.467517	Hars	histidyl-tRNA synthetase
6823696	0.272977	0.0243	2.37873	-3.50845	0.44569	Gnl3	guanine nucleotide binding protein-like 3 (nucleolar)
6937047	0.273032	0.0243	2.37828	-3.50931	0.320463	2310016E02Rik	RIKEN cDNA 2310016E02 gene
6883267	0.273032	0.0244	2.37792	-3.51001	0.29776	Cse1l	chromosome segregation 1-like (S. cerevisiae)
6811531	0.273032	0.0244	2.37729	-3.51121	0.896113	Hist1h3i	histone cluster 1, H3i
6926934	0.273032	0.0244	2.37725	-3.51128	0.48057	Apitd1	apoptosis-inducing, TAF9-like domain 1
6975900	0.273032	0.0244	2.37724	-3.51129	0.4704	Acsl1	acyl-CoA synthetase long-chain family member 1
6868162	0.273479	0.0244	2.37624	-3.51321	0.531907	Olfr1433	olfactory receptor 1433
6897573	0.273898	0.0245	-2.37524	-3.51512	-0.27993	D3Ertd300e	DNA segment, Chr 3, ERATO Doi 300, expressed
6891690	0.273898	0.0245	-2.375	-3.51557	-0.342027	Rbbp9	retinoblastoma binding protein 9
6941215	0.274176	0.0246	-2.37427	-3.51696	-0.26399	Gltp	glycolipid transfer protein
6815708	0.275241	0.0247	2.37227	-3.52078	0.31207	Ppwd1	peptidylprolyl isomerase domain and WD repeat containing 1
6957124	0.275605	0.0247	-2.37093	-3.52332	-0.26899	Atn1	atrophin 1
6785299	0.275605	0.0247	-2.37092	-3.52334	-0.27828	Syngr2	synaptogyrin 2
7021573	0.275605	0.0248	2.37065	-3.52385	0.305517	Eif1ay	eukaryotic translation initiation factor 1A, Y-linked
6771619	0.275605	0.0248	2.37057	-3.52402	0.385687	Snrpd2	small nuclear ribonucleoprotein D2
6765533	0.275936	0.0248	2.36975	-3.52558	0.333897	Syne1	synaptic nuclear envelope 1
6782141	0.275936	0.0248	-2.36948	-3.5261	-0.231003	Eno3	enolase 3, beta muscle
6875132	0.276036	0.0248	-2.36904	-3.52693	-0.25405	Vim	vimentin
6755179	0.276098	0.0249	-2.36866	-3.52765	-0.43608	F11r	F11 receptor
6808209	0.276946	0.025	2.36702	-3.53078	0.475647	Mrpl36	mitochondrial ribosomal protein L36
6977761	0.277818	0.0251	-2.36534	-3.53397	-0.384963	Gadd45gip1	growth arrest and DNA-damage-inducible, gamma interacting protein 1
6943485	0.278697	0.0251	2.36366	-3.53717	0.34145	Lyar	Ly1 antibody reactive clone
6780983	0.278699	0.0252	2.36338	-3.53771	0.524343	Sept8	septin 8
6783435	0.279035	0.0252	-2.36242	-3.53953	-0.309333	Coil	coilin
6850307	0.279035	0.0252	-2.36188	-3.54055	-0.610773	Olfr109	olfactory receptor 109
6963418	0.279035	0.0253	2.36173	-3.54083	0.365017	Wee1	WEE 1 homolog (S. pombe)
6866960	0.279035	0.0253	-2.3614	-3.54146	-0.252867	Atp9b	ATPase, class II, type 9B
6803120	0.279035	0.0253	-2.36124	-3.54177	-0.214283	Ccdc88c	coiled-coil domain containing 88C
6917997	0.279035	0.0253	2.36118	-3.54188	0.39721	Camk2n1	calcium
6917626	0.279322	0.0253	2.36045	-3.54327	0.58548
6798232	0.279425	0.0254	-2.36001	-3.54411	-0.208627	Klc1	kinesin light chain 1
6814385	0.280303	0.0255	2.35833	-3.54729	0.28845	Pdcd6	programmed cell death 6
7018590	0.280413	0.0255	-2.35788	-3.54814	-0.353487	Hdac8	histone deacetylase 8
6833138	0.28051	0.0255	2.35745	-3.54896	0.508297	Tuba1c	tubulin, alpha 1C
7010871	0.280663	0.0255	-2.35666	-3.55046	-0.440933	Sh2d1a	SH2 domain protein 1A
6878694	0.280663	0.0255	2.35666	-3.55046	0.350083	Med19	mediator of RNA polymerase II transcription, subunit 19 homolog (yeast)
6946028	0.280839	0.0256	-2.356	-3.55171	-0.554377	Gimap4	GTPase, IMAP family member 4
6983255	0.280839	0.0256	-2.35583	-3.55204	-0.290623	Abhd8	abhydrolase domain containing 8
6755176	0.280876	0.0256	-2.35509	-3.55344	-0.447723	Arhgap30	Rho GTPase activating protein 30
6780715	0.280876	0.0256	2.35498	-3.55365	0.28431	Olfr1394	olfactory receptor 1394
6868831	0.280876	0.0256	2.35495	-3.55371	0.410977	Ndufb4	NADH dehydrogenase (ubiquinone) 1 beta subcomplex 4
6781885	0.28095	0.0257	-2.35441	-3.55474	-0.26743	Gas7	growth arrest specific 7
6790902	0.28095	0.0257	2.35407	-3.55537	0.42018	Nme1	non-metastatic cells 1, protein (NM23A) expressed in
6808948	0.28095	0.0257	2.35401	-3.5555	0.612647	Dhfr	dihydrofolate reductase
6782915	0.281252	0.0257	-2.35325	-3.55692	-0.42962	Ccl2	chemokine (C-C motif) ligand 2
6917393	0.281416	0.0258	-2.35272	-3.55794	-0.351427	Laptm5	lysosomal-associated protein transmembrane 5
6783917	0.281546	0.0258	-2.35218	-3.55895	-0.244693	Mllt6	myeloid
6949962	0.281546	0.0258	2.35197	-3.55936	0.277727	D6Wsu163e	DNA segment, Chr 6, Wayne State University 163, expressed
6839552	0.281777	0.0259	2.35133	-3.56057	0.282303	Nde1	nuclear distribution gene E homolog 1 (A nidulans)
6848568	0.281917	0.0259	-2.3506	-3.56195	-0.358567	Ezr	ezrin
6843657	0.281917	0.0259	2.35056	-3.56203	0.342507	Nmral1	NmrA-like family domain containing 1
6916540	0.28223	0.0259	-2.34979	-3.56349	-0.338137	Pik3r3	phosphatidylinositol 3 kinase, regulatory subunit, polypeptide 3 (p55)
6836954	0.282604	0.026	-2.3489	-3.56517	-0.699803	Apol7b	apolipoprotein L 7b
6917809	0.282604	0.026	-2.34829	-3.56634	-0.444597	Id3	inhibitor of DNA binding 3
6803913	0.282604	0.026	-2.34816	-3.56657	-0.381237	Gpr132	G protein-coupled receptor 132
6840491	0.282604	0.026	-2.34811	-3.56667	-0.411953	Bdh1	3-hydroxybutyrate dehydrogenase, type 1
6778153	0.28291	0.0261	2.34731	-3.56818	0.604877	Olfr826	olfactory receptor 826
6749834	0.28291	0.0261	2.34688	-3.569	0.254567	Eif4a1	eukaryotic translation initiation factor 4A1
6988976	0.28291	0.0261	2.34651	-3.5697	0.273717	Drd2	dopamine receptor 2
6837088	0.28291	0.0262	-2.3461	-3.57048	-0.326873	1700088E04Rik	RIKEN cDNA 1700088E04 gene
6755975	0.28291	0.0262	-2.34609	-3.5705	-0.269957	Bpnt1	bisphosphate 3'-nucleotidase 1
6991192	0.28291	0.0262	-2.346	-3.57067	-0.25002	Nt5e	5' nucleotidase, ecto
6965195	0.28303	0.0262	2.34553	-3.57154	0.40254	Taldo1	transaldolase 1
6784244	0.283377	0.0262	2.34472	-3.57309	0.281233	Tubg1	tubulin, gamma 1
6934262	0.283473	0.0263	-2.34429	-3.57389	-0.215133	Hip1r	huntingtin interacting protein 1 related
6842999	0.283694	0.0263	-2.34367	-3.57506	-0.351307	Krtap6-1	keratin associated protein 6-1
6845028	0.283784	0.0263	2.34326	-3.57584	0.490867	Gp5	glycoprotein 5 (platelet)
6838800	0.283803	0.0263	2.34284	-3.57664	0.493557	Nfe2	nuclear factor, erythroid derived 2
6916023	0.283803	0.0264	-2.34249	-3.57729	-0.292743	Ppap2b	phosphatidic acid phosphatase type 2B
6763129	0.283803	0.0264	-2.34217	-3.57791	-0.19412	Lamc2	laminin, gamma 2
6889314	0.283803	0.0264	2.34215	-3.57794	0.369603	4931422A03Rik	RIKEN cDNA 4931422A03 gene
6787585	0.284244	0.0264	2.34119	-3.57977	0.5017	Pttg1	pituitary tumor-transforming gene 1
6770743	0.284605	0.0265	2.34013	-3.58176	0.28669	Krr1	KRR1, small subunit (SSU) processome component, homolog (yeast)
6762420	0.284605	0.0265	2.34008	-3.58186	0.40636	Timm17a	translocase of inner mitochondrial membrane 17a
6899685	0.284759	0.0265	2.33957	-3.58283	0.276983	Golph3l	golgi phosphoprotein 3-like
6797579	0.284788	0.0266	-2.33925	-3.58342	-0.447873	Serpina3n	serine (or cysteine) peptidase inhibitor, clade A, member 3N
6969948	0.28511	0.0266	-2.33835	-3.58513	-0.497563	Olfr33	olfactory receptor 33
6861576	0.28511	0.0266	-2.33783	-3.58611	-0.242073	Nedd4l	neural precursor cell expressed, developmentally down-regulated gene 4-like
6944385	0.28511	0.0267	2.33769	-3.58636	0.550983	St7	Suppression of tumorigenicity 7
6788851	0.28511	0.0267	-2.33767	-3.58641	-0.24996	Epn2	epsin 2
6845553	0.285763	0.0267	-2.33637	-3.58885	-0.261223	Adprh	ADP-ribosylarginine hydrolase
6843928	0.2858	0.0268	-2.33605	-3.58947	-0.253897	Txndc11	thioredoxin domain containing 11
6977073	0.286045	0.0268	2.3354	-3.5907	0.335223	Mrpl34	mitochondrial ribosomal protein L34
6871076	0.287108	0.0269	2.3334	-3.59447	0.293867	Cnih2	cornichon homolog 2 (Drosophila)
6986064	0.287108	0.0269	2.3332	-3.59485	0.25057	Agt	angiotensinogen (serpin peptidase inhibitor, clade A, member 8)
6803249	0.28765	0.027	2.33155	-3.59796	0.537097	Serpina1e	serine (or cysteine) peptidase inhibitor, clade A, member 1e
6781579	0.28765	0.027	2.33129	-3.59844	0.31239	Ubb	ubiquitin B
6994423	0.28765	0.027	2.33115	-3.5987	0.459797	Kcnj5	potassium inwardly-rectifying channel, subfamily J, member 5
6882181	0.28765	0.0271	-2.331	-3.59899	-0.228193	Pygb	brain glycogen phosphorylase
6877909	0.28765	0.0271	2.33097	-3.59904	0.48068	Dhrs9	dehydrogenase
6998076	0.28765	0.0271	-2.33073	-3.5995	-0.391233	Rasa2	RAS p21 protein activator 2
6857512	0.28765	0.0271	2.33017	-3.60055	0.323793	Hnrpll	heterogeneous nuclear ribonucleoprotein L-like
6946386	0.28765	0.0271	-2.32969	-3.60146	-0.34094	Znrf2	zinc and ring finger 2
6878860	0.28765	0.0271	2.32962	-3.60158	0.442493	Olfr1151	olfactory receptor 1151
6872781	0.28765	0.0271	-2.3295	-3.60182	-0.572397	Ch25h	cholesterol 25-hydroxylase
6838853	0.28765	0.0272	-2.32941	-3.60198	-0.345857	Il2rb	interleukin 2 receptor, beta chain
6999449	0.287731	0.0272	-2.32902	-3.60272	-0.248187	Axud1	AXIN1 up-regulated 1
6935082	0.288026	0.0272	-2.32802	-3.60461	-0.291357	Lrch4	leucine-rich repeats and calponin homology (CH) domain containing 4
6949535	0.288026	0.0272	-2.32787	-3.60488	-0.30303	Il17ra	interleukin 17 receptor A
6969612	0.288026	0.0273	-2.32769	-3.60523	-0.475697	Thrsp	thyroid hormone responsive SPOT14 homolog (Rattus)
6934130	0.288026	0.0273	2.32749	-3.60559	0.31877	Arpc3	actin related protein 2
6785224	0.288298	0.0273	2.3268	-3.60689	0.439107	Sphk1	sphingosine kinase 1
6750412	0.288395	0.0273	2.32638	-3.60768	0.366167	Tmem169	transmembrane protein 169
7013857	0.288685	0.0274	2.32553	-3.60929	0.534193	Cenpi	centromere protein I
6837595	0.288685	0.0274	2.32535	-3.60962	0.63468	Pkdrej	polycystic kidney disease (polycystin) and REJ (sperm receptor for egg jelly, sea urchin homolog)-like
6853868	0.288685	0.0274	2.325	-3.61028	0.31252	4930474M22Rik	RIKEN cDNA 4930474M22 gene
6845209	0.288685	0.0274	2.32487	-3.61052	0.329813	Iqcg	IQ motif containing G
6898010	0.28878	0.0275	-2.32426	-3.61167	-0.374973	Mme	membrane metallo endopeptidase
6810280	0.28878	0.0275	2.32402	-3.61213	0.274767	Slc38a9	solute carrier family 38, member 9
6957111	0.28878	0.0275	-2.32393	-3.6123	-0.49542	C1s	complement component 1, s subcomponent
6845146	0.288789	0.0275	-2.32339	-3.61332	-0.26906	Pak2	p21 (CDKN1A)-activated kinase 2
6957758	0.288789	0.0275	2.32306	-3.61393	0.539973	Art4	ADP-ribosyltransferase 4
6798399	0.288789	0.0275	-2.323	-3.61404	-0.238197	Fam62b	family with sequence similarity 62, member B
6874085	0.288789	0.0276	-2.32266	-3.61468	-0.361873	4930506M07Rik	RIKEN cDNA 4930506M07 gene
6788120	0.288789	0.0276	2.32259	-3.61481	0.33404	Hnrnpab	heterogeneous nuclear ribonucleoprotein A
6776404	0.288857	0.0276	-2.32222	-3.6155	-0.484113	Phxr2	per-hexamer repeat gene 2
6838398	0.28891	0.0276	-2.32188	-3.61615	-0.340937	5830427D03Rik	RIKEN cDNA 5830427D03 gene
6960147	0.288928	0.0276	2.32143	-3.617	0.406483	Etfb	electron transferring flavoprotein, beta polypeptide
6992225	0.288928	0.0277	2.32111	-3.61759	0.273553	Nat6	N-acetyltransferase 6
6888968	0.288928	0.0277	2.32106	-3.61769	0.279037	Api5	apoptosis inhibitor 5
6849434	0.288945	0.0277	-2.32077	-3.61823	-0.26796	Axin1	axin 1
6908461	0.289342	0.0277	-2.31971	-3.62023	-0.319947	S1pr1	sphingosine-1-phosphate receptor 1
6937821	0.289342	0.0277	2.31963	-3.62038	0.35193	Tapt1	transmembrane anterior posterior transformation 1
6949237	0.290064	0.0278	2.31809	-3.62327	0.328243	Rho	rhodopsin
6872884	0.290064	0.0278	2.31798	-3.62348	0.41142	Fgfbp3	fibroblast growth factor binding protein 3
6860129	0.290172	0.0279	2.31755	-3.62428	0.38121	Wdr55	WD repeat domain 55
6897845	0.290293	0.0279	2.31708	-3.62516	0.31621	Sucnr1	succinate receptor 1
6934274	0.290293	0.0279	2.31684	-3.62562	0.319673	Arl6ip4	ADP-ribosylation factor-like 6 interacting protein 4
6989752	0.290424	0.028	-2.31625	-3.62673	-0.225123	Itga11	integrin alpha 11
6936745	0.290424	0.028	2.31611	-3.62698	0.356527	Asb10	ankyrin repeat and SOCS box-containing 10
6848040	0.290623	0.028	2.31548	-3.62817	0.314377	Cldn14	claudin 14
6977669	0.290623	0.028	2.31528	-3.62855	0.42155	Ndufb7	NADH dehydrogenase (ubiquinone) 1 beta subcomplex, 7
6878045	0.290633	0.028	-2.315	-3.62907	-0.469797	Rapgef4	Rap guanine nucleotide exchange factor (GEF) 4
6838337	0.290756	0.0281	-2.3142	-3.63056	-0.209473	Hdac7	histone deacetylase 7
6965134	0.290756	0.0281	2.31404	-3.63086	0.265793	Psmd13	proteasome (prosome, macropain) 26S subunit, non-ATPase, 13
6778037	0.290756	0.0281	-2.31403	-3.63089	-0.305603	Mbc2	membrane bound C2 domain containing protein
6777906	0.291044	0.0281	-2.31332	-3.63222	-0.262727	Os9	amplified in osteosarcoma
6989925	0.291207	0.0282	-2.31281	-3.63318	-0.25883	Pdcd7	programmed cell death 7
6836779	0.291778	0.0282	2.31166	-3.63532	0.255057	Eef1d	eukaryotic translation elongation factor 1 delta (guanine nucleotide exchange protein)
6782136	0.291972	0.0283	-2.31061	-3.63729	-0.243763	Mink1	misshapen-like kinase 1 (zebrafish)
6941273	0.291972	0.0283	2.31054	-3.63743	0.45957	Rnf10	ring finger protein 10
6926948	0.291972	0.0283	-2.3104	-3.63768	-0.269663	Rbp7	retinol binding protein 7, cellular
6970378	0.291972	0.0284	2.30965	-3.63909	0.333123	St5	suppression of tumorigenicity 5
6935400	0.291972	0.0284	2.30965	-3.6391	0.2719	Kdelr2	KDEL (Lys-Asp-Glu-Leu) endoplasmic reticulum protein retention receptor 2
6892505	0.291972	0.0284	2.30958	-3.63922	0.348823	Rbl1	retinoblastoma-like 1 (p107)
6978774	0.291972	0.0284	-2.30954	-3.6393	-0.30927	Ces6	carboxylesterase 6
6804938	0.29229	0.0284	2.30856	-3.64113	0.2846	Psma2	proteasome (prosome, macropain) subunit, alpha type 2
6848688	0.29229	0.0284	2.30838	-3.64147	0.349897	Agpat4	1-acylglycerol-3-phosphate O-acyltransferase 4 (lysophosphatidic acid acyltransferase, delta)
6844530	0.29229	0.0285	2.30811	-3.64197	0.287717	2510009E07Rik	RIKEN cDNA 2510009E07 gene
6795811	0.29229	0.0285	2.30784	-3.64249	0.28913	Atl1	atlastin GTPase 1
6899431	0.29229	0.0285	2.30775	-3.64265	0.30655	Sprr2g	small proline-rich protein 2G
6805255	0.292297	0.0285	2.30748	-3.64316	0.4425	RP23-38E20.1	predicted gene, OTTMUSG00000013203
6942124	0.292421	0.0285	2.30703	-3.644	0.599947	Stx2	syntaxin 2
7011464	0.292921	0.0286	-2.306	-3.64592	-0.23263	Zic3	zinc finger protein of the cerebellum 3
6873466	0.293101	0.0286	2.30546	-3.64693	0.300887	Nt5c2	5'-nucleotidase, cytosolic II
6820282	0.293196	0.0287	2.30506	-3.64768	0.35122	Htr2a	5-hydroxytryptamine (serotonin) receptor 2A
7013998	0.293542	0.0287	2.30427	-3.64916	0.505857	Ngfrap1	nerve growth factor receptor (TNFRSF16) associated protein 1
6845416	0.294342	0.0288	2.30278	-3.65194	0.74588	Stfa3	stefin A3
6906437	0.294698	0.0289	2.30198	-3.65344	0.60073	Mnd1	meiotic nuclear divisions 1 homolog (S. cerevisiae)
6869032	0.294708	0.0289	-2.3017	-3.65396	-0.36322	Cd274	CD274 antigen
6844371	0.295893	0.029	2.29941	-3.65823	0.608173	Igl-V1	immunoglobulin lambda chain, variable 1
6974126	0.295893	0.029	2.29938	-3.6583	0.235443	F7	coagulation factor VII
6801324	0.295916	0.0291	-2.29893	-3.65914	-0.298473	Klhl28	kelch-like 28 (Drosophila)
6860185	0.295916	0.0291	-2.29883	-3.65933	-0.41925	Pcdhb12	protocadherin beta 12
6963456	0.296244	0.0291	2.29807	-3.66075	0.42254	Ampd3	adenosine monophosphate deaminase 3
6849572	0.2963	0.0292	2.29731	-3.66216	0.441917	Brpf3	bromodomain and PHD finger containing, 3
6780986	0.2963	0.0292	2.29723	-3.66231	0.288067	Kif3a	kinesin family member 3A
6947585	0.2963	0.0292	2.29704	-3.66266	0.386147	Figla	folliculogenesis specific basic helix-loop-helix
6925802	0.2963	0.0292	2.2967	-3.66329	0.291337	Dnajc8	DnaJ (Hsp40) homolog, subfamily C, member 8
6792100	0.2963	0.0292	2.29649	-3.6637	0.28441	Wipi1	WD repeat domain, phosphoinositide interacting 1
6981683	0.2963	0.0292	2.29644	-3.66379	0.262983	Eri1	exoribonuclease 1
6811537	0.296536	0.0293	2.29582	-3.66494	0.808057	LOC100041230	similar to histone H4
6924466	0.296949	0.0293	2.29478	-3.66688	0.428333	Cdkn2c	cyclin-dependent kinase inhibitor 2C (p18, inhibits CDK4)
6856196	0.296949	0.0293	-2.29468	-3.66707	-0.27493	Sh3gl1	SH3-domain GRB2-like 1
6964160	0.297018	0.0294	-2.29427	-3.66783	-0.39147	Il4ra	interleukin 4 receptor, alpha
6795522	0.297018	0.0294	2.2936	-3.66908	0.37438	Lrfn5	leucine rich repeat and fibronectin type III domain containing 5
6933459	0.297018	0.0294	2.29353	-3.66921	0.362673	Chek2	CHK2 checkpoint homolog (S. pombe)
6971688	0.297018	0.0294	2.29316	-3.6699	0.277613	Fam53b	family with sequence similarity 53, member B
6942373	0.297018	0.0294	-2.29313	-3.66997	-0.279177	Wbscr16	Williams-Beuren syndrome chromosome region 16 homolog (human)
6915097	0.297018	0.0294	-2.29304	-3.67013	-0.256513	Adamtsl1	ADAMTS-like 1
6963258	0.297101	0.0295	-2.29243	-3.67126	-0.454757	Olfr716	olfactory receptor 716
6990027	0.297101	0.0295	2.2924	-3.67132	0.38935	Herc1	hect (homologous to the E6-AP (UBE3A) carboxyl terminus) domain and RCC1 (CHC1)-like domain (RLD) 1
6844177	0.29733	0.0295	2.29179	-3.67245	0.40434	Mcm4	minichromosome maintenance deficient 4 homolog (S. cerevisiae)
6917511	0.297652	0.0296	2.29105	-3.67384	0.283113	Phactr4	phosphatase and actin regulator 4
6973067	0.297732	0.0296	-2.29052	-3.67483	-0.263937	Zfp444	zinc finger protein 444
6949586	0.297732	0.0296	2.29036	-3.67511	0.425753	Tuba8	tubulin, alpha 8
6791686	0.297732	0.0296	-2.28997	-3.67584	-0.221613	Map3k14	mitogen-activated protein kinase kinase kinase 14
6949797	0.297732	0.0297	2.28966	-3.67642	0.423023	Lpcat3	lysophosphatidylcholine acyltransferase 3
6768092	0.297732	0.0297	2.28965	-3.67644	0.255187	Lims1	LIM and senescent cell antigen-like domains 1
6777933	0.29782	0.0297	2.28917	-3.67734	0.354777	Inhbe	inhibin beta E
6811924	0.29782	0.0297	2.28901	-3.67763	0.389127	Prl7c1	prolactin family 7, subfamily c, member 1
6817396	0.297844	0.0297	2.28872	-3.67818	0.321077	Adk	adenosine kinase
6880987	0.298704	0.0298	-2.28716	-3.68108	-0.22386	Dusp2	dual specificity phosphatase 2
6960578	0.299519	0.0299	-2.28557	-3.68403	-0.226377	Nav2	neuron navigator 2
6922103	0.299519	0.03	2.28509	-3.68493	0.49018	Mup4	major urinary protein 4
6779841	0.299519	0.03	2.28483	-3.68542	0.60235	Hbq1	hemoglobin, theta 1
6759642	0.299519	0.03	-2.28472	-3.68561	-0.42728	Mreg	melanoregulin
6792368	0.299519	0.03	-2.28455	-3.68593	-0.352457	Cd300c	CD300C antigen
6867980	0.299519	0.03	-2.2844	-3.68621	-0.237987	Eml3	echinoderm microtubule associated protein like 3
6964177	0.299674	0.03	-2.28379	-3.68734	-0.242423	D430042O09Rik	RIKEN cDNA D430042O09 gene
6849433	0.299674	0.03	2.28366	-3.68758	0.3058	Mrpl28	mitochondrial ribosomal protein L28
6762124	0.300497	0.0302	2.28186	-3.69094	0.40968	Il19	interleukin 19
6814448	0.300497	0.0302	2.28172	-3.69119	0.410327	Rfesd	Rieske (Fe-S) domain containing
6907783	0.300497	0.0302	2.28122	-3.69211	0.50236	BC027582	cDNA sequence BC027582
6943387	0.300497	0.0302	-2.28121	-3.69213	-0.28763	N4bp2l1	NEDD4 binding protein 2-like 1
6953587	0.300497	0.0302	2.28101	-3.69251	0.332657	Skap2	src family associated phosphoprotein 2
6823866	0.300497	0.0302	2.2809	-3.69271	0.31121	Zfp488	zinc finger protein 488
6882050	0.300729	0.0303	2.2803	-3.69383	0.261853	Nxt1	NTF2-related export protein 1
6870128	0.301211	0.0303	2.27926	-3.69576	0.26863	Taf5	TAF5 RNA polymerase II, TATA box binding protein (TBP)-associated factor
6902171	0.301211	0.0304	2.27907	-3.69612	0.219993
6824223	0.301835	0.0304	2.27788	-3.69833	0.382353	Fermt2	fermitin family homolog 2 (Drosophila)
6963017	0.302083	0.0305	2.27715	-3.69968	0.381023	3200002M19Rik	RIKEN cDNA 3200002M19 gene
6904545	0.302083	0.0305	-2.27666	-3.70059	-0.43291	1700034I23Rik	RIKEN cDNA 1700034I23 gene
6889278	0.302083	0.0305	2.2765	-3.70089	0.377153	BC016548	cDNA sequence BC016548
7015521	0.302083	0.0305	2.2765	-3.70089	0.39638	Cybb	cytochrome b-245, beta polypeptide
6767631	0.302281	0.0306	2.27595	-3.70191	0.43039	Hace1	HECT domain and ankyrin repeat containing, E3 ubiquitin protein ligase 1
6836852	0.302306	0.0306	-2.27555	-3.70264	-0.306053	C030006K11Rik	RIKEN cDNA C030006K11 gene
6810371	0.302306	0.0306	2.27541	-3.70291	0.250237	Arl15	ADP-ribosylation factor-like 15
6942494	0.302317	0.0306	-2.27514	-3.70341	-0.2094	Sh2b2	SH2B adaptor protein 2
6924387	0.302866	0.0307	2.27406	-3.7054	0.315867	Prpf38a	PRP38 pre-mRNA processing factor 38 (yeast) domain containing A
6817951	0.302929	0.0307	2.27372	-3.70604	0.480423	Sfmbt1	Scm-like with four mbt domains 1
6883117	0.303112	0.0308	2.27287	-3.70761	0.377933	Zswim3	zinc finger, SWIM domain containing 3
6896804	0.303112	0.0308	2.27281	-3.70773	0.38482	Exosc9	exosome component 9
6965817	0.303112	0.0308	2.27269	-3.70794	0.49761	V1rd14	vomeronasal 1 receptor, D14
7007075	0.303786	0.0309	2.27099	-3.71109	0.306623	Defcr20	defensin related cryptdin 20
6883210	0.303786	0.0309	-2.27094	-3.71118	-0.40003	Ncoa3	nuclear receptor coactivator 3
6970350	0.303786	0.0309	2.27045	-3.7121	0.27793	Lmo1	LIM domain only 1
6972997	0.303786	0.0309	-2.2703	-3.71237	-0.214783	Tsen34	tRNA splicing endonuclease 34 homolog (S. cerevisiae)
6978884	0.303786	0.031	-2.27023	-3.71251	-0.366187	Slc7a6	solute carrier family 7 (cationic amino acid transporter, y+ system), member 6
6854999	0.303786	0.031	-2.27018	-3.71259	-0.19812	Ring1	ring finger protein 1
6832191	0.30406	0.031	2.26927	-3.71428	0.393793	1500032L24Rik	RIKEN cDNA 1500032L24 gene
6987084	0.30406	0.031	2.26905	-3.71469	0.291123	Cwc15	CWC15 homolog (S. cerevisiae)
6769201	0.30406	0.0311	-2.26879	-3.71516	-0.241377	Mum1	melanoma associated antigen (mutated) 1
6782177	0.30406	0.0311	2.26842	-3.71585	0.285657	Mis12	MIS12 homolog (yeast)
6833937	0.30406	0.0311	-2.26824	-3.71618	-0.526587	Il7r	interleukin 7 receptor
6935120	0.30406	0.0311	2.26805	-3.71653	0.245813	BC055004	cDNA sequence BC055004
6970445	0.30406	0.0311	-2.26802	-3.71658	-0.747183	Lyve1	lymphatic vessel endothelial hyaluronan receptor 1
6953912	0.304628	0.0312	2.26626	-3.71985	0.74202	V1rc29	vomeronasal 1 receptor, C29
6760804	0.304628	0.0312	-2.26615	-3.72005	-0.26924	Pdcd1	programmed cell death 1
6993739	0.304628	0.0312	-2.26606	-3.72021	-0.199973	Tyk2	tyrosine kinase 2
6792406	0.304628	0.0313	2.26578	-3.72073	0.496163	Cd300lf	CD300 antigen like family member F
6940648	0.304628	0.0313	-2.26578	-3.72074	-0.455553	Gbp4	guanylate binding protein 4
6981573	0.304628	0.0313	2.26519	-3.72183	0.322907	Wrn	Werner syndrome homolog (human)
6940219	0.304628	0.0313	2.26513	-3.72193	0.477123	Gk2	glycerol kinase 2
6849471	0.304628	0.0313	2.26495	-3.72226	0.222223	Kifc1	kinesin family member C1
6854597	0.304628	0.0313	-2.26476	-3.72262	-0.271277	Tulp1	tubby like protein 1
6818953	0.304628	0.0313	2.26468	-3.72277	0.29201	Rnase10	ribonuclease, RNase A family, 10 (non-active)
6875191	0.304628	0.0314	-2.26423	-3.72359	-0.260117	Cacnb2	calcium channel, voltage-dependent, beta 2 subunit
6849626	0.304628	0.0314	2.26402	-3.72398	0.481553	Pim1	proviral integration site 1
6876342	0.304628	0.0314	2.26395	-3.72413	0.24872	Hspa5	heat shock protein 5
6934308	0.305255	0.0315	2.26276	-3.72631	0.441657	Setd8	SET domain containing (lysine methyltransferase) 8
6791048	0.305352	0.0315	-2.26237	-3.72703	-0.257237	Ngfr	nerve growth factor receptor (TNFR superfamily, member 16)
6813881	0.307887	0.0318	-2.25836	-3.73444	-0.326567	1110018J18Rik	RIKEN cDNA 1110018J18 gene
6833393	0.308063	0.0318	2.25785	-3.73538	0.489383	Igfbp6	insulin-like growth factor binding protein 6
6810066	0.310027	0.032	2.25471	-3.74117	0.349143	Depdc1b	DEP domain containing 1B
6928871	0.310136	0.0321	2.2543	-3.74192	0.378087	Sema3a	sema domain, immunoglobulin domain (Ig), short basic domain, secreted, (semaphorin) 3A
6993845	0.31022	0.0321	2.25393	-3.74261	0.305277	Rab3d	RAB3D, member RAS oncogene family
6773020	0.311256	0.0322	2.25207	-3.74604	0.2783	Rspo3	R-spondin 3 homolog (Xenopus laevis)
6781689	0.311256	0.0323	-2.2513	-3.74744	-0.34202	Hs3st3a1	heparan sulfate (glucosamine) 3-O-sulfotransferase 3A1
6964033	0.311256	0.0323	2.25122	-3.74759	0.665443	Plk1	polo-like kinase 1 (Drosophila)
6803211	0.311256	0.0323	-2.25115	-3.74772	-0.34509	1810023F06Rik	RIKEN cDNA 1810023F06 gene
6885349	0.311256	0.0323	-2.25104	-3.74793	-0.2564	Ehmt1	euchromatic histone methyltransferase 1
6967480	0.311256	0.0323	2.2505	-3.74893	0.430653	Mrps33	mitochondrial ribosomal protein S33
6795887	0.311256	0.0323	2.25038	-3.74915	0.347427	Psma3	proteasome (prosome, macropain) subunit, alpha type 3
6992374	0.311256	0.0323	-2.25028	-3.74933	-0.23799	Slc26a6	solute carrier family 26, member 6
6938710	0.311256	0.0323	-2.25019	-3.74949	-0.24432	1110003E01Rik	RIKEN cDNA 1110003E01 gene
6959011	0.311579	0.0324	-2.2493	-3.75114	-0.177657	Ckm	creatine kinase, muscle
6868128	0.311579	0.0324	2.24909	-3.75151	0.28337	Mrpl16	mitochondrial ribosomal protein L16
6771708	0.311579	0.0324	2.24898	-3.75172	0.370487	1110005A23Rik	RIKEN cDNA 1110005A23 gene
6867950	0.311666	0.0325	2.24809	-3.75336	0.354667	Chrm1	cholinergic receptor, muscarinic 1, CNS
6775456	0.311666	0.0325	-2.24794	-3.75363	-0.23088	Gipc3	GIPC PDZ domain containing family, member 3
6925936	0.311666	0.0326	-2.24725	-3.75491	-0.244897	Arid1a	AT rich interactive domain 1A (SWI-like)
6803216	0.311666	0.0326	-2.24712	-3.75515	-0.42364	Serpina10	serine (or cysteine) peptidase inhibitor, clade A (alpha-1 antiproteinase, antitrypsin), member 10
6887196	0.311666	0.0326	2.24697	-3.75541	0.356797	Ifih1	interferon induced with helicase C domain 1
6850421	0.311666	0.0326	2.2467	-3.75591	0.322173	Mut	methylmalonyl-Coenzyme A mutase
6922021	0.311666	0.0326	2.24663	-3.75605	0.21663	AI314180	expressed sequence AI314180
6912644	0.311666	0.0326	-2.24646	-3.75635	-0.44001	Ifnk	interferon kappa
6899430	0.311666	0.0326	2.24605	-3.75711	0.511817	Sprr2f	small proline-rich protein 2F
6943142	0.311666	0.0326	-2.24596	-3.75727	-0.31717	Flt3	FMS-like tyrosine kinase 3
6780920	0.311666	0.0327	2.24583	-3.75752	0.484107	Skp1a	S-phase kinase-associated protein 1A
6879646	0.311666	0.0327	2.24582	-3.75753	0.790927	Cd59a	CD59a antigen
6919212	0.311666	0.0327	-2.24542	-3.75827	-0.333427	Tnfrsf18	tumor necrosis factor receptor superfamily, member 18
6896507	0.311666	0.0327	2.24536	-3.75837	0.216973	Sec62	SEC62 homolog (S. cerevisiae)
6904953	0.311666	0.0327	-2.24518	-3.75871	-0.231153	Elf2	E74-like factor 2
6904264	0.312166	0.0328	-2.2442	-3.76051	-0.242107	Mccc1	methylcrotonoyl-Coenzyme A carboxylase 1 (alpha)
6808609	0.312411	0.0328	-2.2436	-3.76161	-0.340113	Mef2c	myocyte enhancer factor 2C
6871874	0.312888	0.0329	2.24266	-3.76334	0.357553	Gcnt1	glucosaminyl (N-acetyl) transferase 1, core 2
6975218	0.312997	0.0329	2.24225	-3.76408	0.361217	5930422O12Rik	RIKEN cDNA 5930422O12 gene
6850502	0.313299	0.033	2.24137	-3.7657	0.367117	Tnfrsf21	tumor necrosis factor receptor superfamily, member 21
6869300	0.313299	0.033	2.24127	-3.76589	0.326113	Lipm	lipase, family member M
6817690	0.313299	0.033	2.24108	-3.76623	0.33825	Hesx1	homeo box gene expressed in ES cells
6983922	0.313887	0.0331	2.23998	-3.76825	0.286673	Vps35	vacuolar protein sorting 35
6792784	0.313959	0.0331	2.23914	-3.76979	0.353793	Thoc4	THO complex 4
7011949	0.313959	0.0331	-2.23902	-3.77002	-0.25413	Abcd1	ATP-binding cassette, sub-family D (ALD), member 1
6989319	0.313959	0.0332	-2.23864	-3.77071	-0.327897	Hmg20a	high mobility group 20A
6811061	0.313959	0.0332	-2.23848	-3.77101	-0.19789	Actn2	actinin alpha 2
6849771	0.313959	0.0332	-2.23842	-3.77111	-0.262477	Ubash3a	ubiquitin associated and SH3 domain containing, A
6779955	0.313959	0.0332	-2.23835	-3.77124	-0.343107	Kcnmb1	potassium large conductance calcium-activated channel, subfamily M, beta member 1
6778506	0.313959	0.0332	-2.23818	-3.77156	-0.35042	Dbnl	drebrin-like
7017570	0.314295	0.0333	-2.23717	-3.77341	-0.576367	Xlr3c	X-linked lymphocyte-regulated 3C
6954611	0.314295	0.0333	2.23698	-3.77376	0.22217	Usp39	ubiquitin specific peptidase 39
6831628	0.314295	0.0333	2.23696	-3.7738	0.508797	Cks2	CDC28 protein kinase regulatory subunit 2
6885626	0.314323	0.0333	2.23668	-3.77431	0.245037	Gtf3c5	general transcription factor IIIC, polypeptide 5
6929144	0.314745	0.0334	-2.23582	-3.77588	-0.346083	Armc10	armadillo repeat containing 10
6848505	0.315002	0.0334	-2.23513	-3.77715	-0.233697	Synj2	synaptojanin 2
6864702	0.315002	0.0334	2.23496	-3.77745	0.45144	Ndufa2	NADH dehydrogenase (ubiquinone) 1 alpha subcomplex, 2
6828403	0.315273	0.0335	2.23433	-3.77862	0.436087	C6	complement component 6
6778521	0.315389	0.0335	-2.23392	-3.77937	-0.237323	Aebp1	AE binding protein 1
6808781	0.316582	0.0337	2.23195	-3.78297	0.29328	Hapln1	hyaluronan and proteoglycan link protein 1
6901196	0.316725	0.0337	2.2315	-3.7838	0.376633	Tifa	TRAF-interacting protein with forkhead-associated domain
6887836	0.316906	0.0337	-2.231	-3.78472	-0.26993	Wipf1	WAS
6906895	0.317411	0.0339	-2.2294	-3.78763	-0.207633	Npr1	natriuretic peptide receptor 1
6926490	0.317411	0.0339	-2.22921	-3.78798	-0.256343	Dnajc16	DnaJ (Hsp40) homolog, subfamily C, member 16
6905074	0.317411	0.0339	-2.22908	-3.78822	-0.334363	Cog6	component of oligomeric golgi complex 6
6881118	0.317411	0.0339	2.22904	-3.7883	0.25886	Chchd5	coiled-coil-helix-coiled-coil-helix domain containing 5
6853079	0.317411	0.0339	2.22903	-3.78832	0.383953	Nanp	N-acetylneuraminic acid phosphatase
6896611	0.317411	0.0339	2.22859	-3.78911	0.37102	Ndufb5	NADH dehydrogenase (ubiquinone) 1 beta subcomplex, 5
6848580	0.317411	0.0339	-2.22858	-3.78914	-0.496833	Brp44l	brain protein 44-like
6816611	0.317878	0.034	-2.22767	-3.79081	-0.275343	Dusp22	dual specificity phosphatase 22
6958071	0.317888	0.034	-2.22741	-3.79127	-0.470237	St8sia1	ST8 alpha-N-acetyl-neuraminide alpha-2,8-sialyltransferase 1
6926938	0.318316	0.0341	-2.22635	-3.79322	-0.254243	Kif1b	kinesin family member 1B
6841140	0.318316	0.0341	2.22631	-3.79328	0.388143	Cd200r4	CD200 receptor 4
6850135	0.318354	0.0341	-2.22602	-3.79382	-0.412263	H2-D1	histocompatibility 2, D region locus 1
6915036	0.31896	0.0342	2.2249	-3.79585	0.36457	Cntln	centlein, centrosomal protein
6899718	0.319364	0.0342	-2.22408	-3.79735	-0.373057	Aph1a	anterior pharynx defective 1a homolog (C. elegans)
6930484	0.319519	0.0343	2.22362	-3.79819	0.3755	Lap3	leucine aminopeptidase 3
6885773	0.319711	0.0343	2.22311	-3.79913	0.27049	Crat	carnitine acetyltransferase
6975861	0.319723	0.0343	2.22285	-3.7996	0.408813	Sorbs2	sorbin and SH3 domain containing 2
6791151	0.320148	0.0344	2.222	-3.80115	0.220277	Kpnb1	karyopherin (importin) beta 1
6779264	0.320451	0.0345	-2.22133	-3.80238	-0.452457	Peli1	pellino 1
6967969	0.321611	0.0346	-2.21943	-3.80585	-0.188427	Lrrk1	leucine-rich repeat kinase 1
6978332	0.321766	0.0346	-2.21897	-3.80669	-0.553633	Ccl22	chemokine (C-C motif) ligand 22
6943031	0.32197	0.0347	2.21844	-3.80765	0.343897	Cyp3a16	cytochrome P450, family 3, subfamily a, polypeptide 16
6880511	0.322044	0.0347	-2.21772	-3.80896	-0.258843	Vps18	vacuolar protein sorting 18 (yeast)
6875459	0.322044	0.0347	-2.21766	-3.80906	-0.233177	Etl4	enhancer trap locus 4
6893147	0.322044	0.0347	-2.21761	-3.80915	-0.27843	B4galt5	UDP-Gal:betaGlcNAc beta 1,4-galactosyltransferase, polypeptide 5
6833531	0.322071	0.0348	-2.21734	-3.80966	-0.471763	Ghr	growth hormone receptor
6903830	0.322114	0.0348	2.21697	-3.81032	0.268773	1600012F09Rik	RIKEN cDNA 1600012F09 gene
6993465	0.322114	0.0348	2.2166	-3.811	0.434557	Endod1	endonuclease domain containing 1
6821821	0.322114	0.0348	-2.2161	-3.8119	-0.225023	Slitrk5	SLIT and NTRK-like family, member 5
6980103	0.322114	0.0348	-2.21609	-3.81193	-0.493687	Cd209b	CD209b antigen
6959968	0.322114	0.0349	-2.21596	-3.81216	-0.35305	1600014C10Rik	RIKEN cDNA 1600014C10 gene
6805238	0.322114	0.0349	2.21584	-3.81238	0.701863	Hist1h2bm	histone cluster 1, H2bm
6871206	0.322762	0.035	2.21434	-3.81511	0.282703	Ppp2r5b	protein phosphatase 2, regulatory subunit B (B56), beta isoform
6775319	0.322762	0.035	-2.21431	-3.81518	-0.25376	Med16	mediator complex subunit 16
6941667	0.322762	0.035	2.21421	-3.81536	0.26843	Ptpn11	protein tyrosine phosphatase, non-receptor type 11
6992649	0.323352	0.0351	-2.21313	-3.81732	-0.257153	Cmtm6	CKLF-like MARVEL transmembrane domain containing 6
6813187	0.323409	0.0351	-2.21281	-3.8179	-0.222167	Sema4d	sema domain, immunoglobulin domain (Ig), transmembrane domain (TM) and short cytoplasmic domain, (semaphorin) 4D
6835706	0.323463	0.0351	-2.21249	-3.81847	-0.59273	Samd12	sterile alpha motif domain containing 12
6751362	0.323632	0.0352	2.21202	-3.81934	0.276833	Ugt1a10	UDP glycosyltransferase 1 family, polypeptide A10
6977687	0.323945	0.0352	2.21117	-3.82089	0.324243	Ddx39	DEAD (Asp-Glu-Ala-Asp) box polypeptide 39
6828582	0.323945	0.0352	-2.2111	-3.82101	-0.232987	2410089E03Rik	RIKEN cDNA 2410089E03 gene
6941150	0.324223	0.0353	-2.21042	-3.82225	-0.237593	2900026A02Rik	RIKEN cDNA 2900026A02 gene
6927459	0.324223	0.0353	2.20963	-3.82369	0.30632	Zar1	zygote arrest 1
6781925	0.324223	0.0354	-2.20909	-3.82466	-0.24282	Pik3r5	phosphoinositide-3-kinase, regulatory subunit 5, p101
6827123	0.324223	0.0354	-2.20895	-3.82492	-0.212987	Kctd12	potassium channel tetramerisation domain containing 12
6791470	0.324223	0.0354	-2.20872	-3.82534	-0.247693	Plekhh3	pleckstrin homology domain containing, family H (with MyTH4 domain) member 3
6825600	0.324223	0.0354	2.20865	-3.82546	0.443053	Adamdec1	ADAM-like, decysin 1
6791960	0.324223	0.0355	-2.20817	-3.82633	-0.410777	Pecam1	platelet
6795033	0.324223	0.0355	2.20815	-3.82637	0.714597	Coch	coagulation factor C homolog (Limulus polyphemus)
6788380	0.324223	0.0355	-2.20779	-3.82702	-0.226113	Tnip1	TNFAIP3 interacting protein 1
6759378	0.324223	0.0355	-2.20771	-3.82718	-0.37688	4921521F21Rik	RIKEN cDNA 4921521F21 gene
6842998	0.324223	0.0355	-2.20735	-3.82783	-0.281783	ENSMUSG00000068075	predicted gene, ENSMUSG00000068075
6839839	0.324223	0.0355	2.20712	-3.82824	0.40847	Txnrd2	thioredoxin reductase 2
6826279	0.324223	0.0356	2.20684	-3.82874	0.2952	Wbp4	WW domain binding protein 4
6788609	0.324223	0.0356	-2.20672	-3.82897	-0.329613	Olfr328	olfactory receptor 328
6936406	0.324223	0.0356	2.20663	-3.82914	0.574537	Cd36	CD36 antigen
6903927	0.324223	0.0356	2.20653	-3.82931	0.444123
6997106	0.324223	0.0356	-2.20652	-3.82934	-0.527777	4930542C12Rik	RIKEN cDNA 4930542C12 gene
6961201	0.324223	0.0356	2.20645	-3.82946	0.331187	Snrpa1	small nuclear ribonucleoprotein polypeptide A'
6946406	0.324225	0.0356	2.20621	-3.82989	0.683647	Aqp1	aquaporin 1
7017520	0.324641	0.0357	2.2053	-3.83155	0.392423	Gabra3	gamma-aminobutyric acid (GABA-A) receptor, subunit alpha 3
6783883	0.324641	0.0357	2.20515	-3.83182	0.263173	Scrn2	secernin 2
6903095	0.324743	0.0357	2.20477	-3.83251	0.417467	Mrps28	mitochondrial ribosomal protein S28
6792501	0.325401	0.0358	-2.2036	-3.83463	-0.19674	Evpl	envoplakin
6794939	0.325829	0.0359	-2.20254	-3.83655	-0.322823	Foxg1	forkhead box G1
6784246	0.325829	0.0359	-2.20253	-3.83658	-0.239663	Cntnap1	contactin associated protein-like 1
6836708	0.32674	0.036	-2.20091	-3.83952	-0.308767	Ly6k	lymphocyte antigen 6 complex, locus K
7010854	0.32674	0.036	2.20077	-3.83977	0.362877	Xiap	X-linked inhibitor of apoptosis
6899148	0.327191	0.0361	-2.1999	-3.84134	-0.223843	Arhgef2	rho
6849766	0.327434	0.0361	-2.19932	-3.84239	-0.24084	Abcg1	ATP-binding cassette, sub-family G (WHITE), member 1
6838134	0.328059	0.0362	-2.19816	-3.8445	-0.345213	Pus7l	pseudouridylate synthase 7 homolog (S. cerevisiae)-like
6827925	0.328059	0.0363	-2.19783	-3.8451	-0.283067	Dock9	dedicator of cytokinesis 9
7016713	0.328059	0.0363	2.19713	-3.84636	0.29024	Aifm1	apoptosis-inducing factor, mitochondrion-associated 1
6890903	0.328059	0.0363	-2.19704	-3.84652	-0.28838	Cpxm1	carboxypeptidase X 1 (M14 family)
6860254	0.328059	0.0363	2.19703	-3.84653	0.231467	Rnf14	ring finger protein 14
6779588	0.328059	0.0363	2.19689	-3.8468	0.35249	Fancl	Fanconi anemia, complementation group L
6963068	0.328059	0.0364	-2.19636	-3.84776	-0.374983	Olfr558	olfactory receptor 558
6789579	0.328059	0.0364	2.19636	-3.84776	0.35174	Gsg2	germ cell-specific gene 2
6964887	0.328059	0.0364	2.19625	-3.84795	0.262997	Mgmt	O-6-methylguanine-DNA methyltransferase
6873271	0.328059	0.0364	-2.1961	-3.84822	-0.50827	Scd1	stearoyl-Coenzyme A desaturase 1
6860201	0.32827	0.0364	-2.19557	-3.84918	-0.45087	Pcdhb18	protocadherin beta 18
6920786	0.329203	0.0366	-2.19403	-3.85197	-0.282707	3110043O21Rik	RIKEN cDNA 3110043O21 gene
6819752	0.329357	0.0366	2.19341	-3.85309	0.30578	1700049K14Rik	RIKEN cDNA 1700049K14 gene
6885871	0.329357	0.0366	-2.19322	-3.85343	-0.211957	Dnm1	dynamin 1
6900254	0.329357	0.0366	-2.19311	-3.85363	-0.28464	Dennd2d	DENN
6775373	0.329487	0.0367	-2.1927	-3.85438	-0.22667	Tcfe2a	transcription factor E2a
6811528	0.329562	0.0367	2.19236	-3.85499	0.86757	Hist1h4k	histone cluster 1, H4k
6948003	0.329778	0.0367	-2.19183	-3.85596	-0.212077	Tmem43	transmembrane protein 43
6876052	0.329848	0.0368	-2.1915	-3.85655	-0.215313	Phyhd1	phytanoyl-CoA dioxygenase domain containing 1
6873520	0.32996	0.0368	-2.1911	-3.85726	-0.382273	Itprip	inositol 1,4,5-triphosphate receptor interacting protein
6971344	0.330221	0.0368	2.19051	-3.85834	0.34554	Dctpp1	dCTP pyrophosphatase 1
6802364	0.330571	0.0369	-2.18979	-3.85964	-0.297037	Prox2	prospero homeobox 2
6933422	0.33059	0.0369	2.18953	-3.86011	0.38034	Pole	polymerase (DNA directed), epsilon
6785102	0.330652	0.037	2.18898	-3.86109	0.414113	Gpr142	G protein-coupled receptor 142
6838492	0.330652	0.037	-2.18877	-3.86148	-0.215723	Lima1	LIM domain and actin binding 1
6791063	0.330652	0.037	-2.18873	-3.86155	-0.280883	Abi3	ABI gene family, member 3
6808211	0.330652	0.037	2.18851	-3.86194	0.354067	Lpcat1	lysophosphatidylcholine acyltransferase 1
6863929	0.331082	0.0371	-2.18757	-3.86364	-0.224873	Zfp191	zinc finger protein 191
6957119	0.331082	0.0371	2.18745	-3.86386	0.276327	Emg1	EMG1 nucleolar protein homolog (S. cerevisiae)
6882232	0.331496	0.0372	-2.18639	-3.86578	-0.231447	Fkbp1a	FK506 binding protein 1a
6782457	0.331496	0.0372	-2.18622	-3.86609	-0.226413	Myo1c	myosin IC
[truncated: 15,832 more rows]
