# Supplementary material for: Aerobic exercise training mitigates tumor growth and cancer-induced splenomegaly through modulation of non-platelet platelet factor 4 expression
Source: Sci Rep. 2023 Dec 11;13:21970. doi: 10.1038/s41598-023-47217-2 (PMC10713653; doi:10.1038/s41598-023-47217-2)
Supplement: Supplementary file 3 — Supplementary Table S2. [file 41598_2023_47217_MOESM3_ESM.xlsx]

## Sheet: Planilha1
ID	adj.P.Val	P.Value	t	B	logFC	Gene Symbol	Gene Name
6771693	9.84e-19	5.52e-23	-42.4252	40.9364	-5.45373	Si	silver
6914764	6.62e-18	1.11e-21	-37.0596	38.5211	-7.33617	Tyrp1	tyrosinase-related protein 1
6899372	2.68e-13	4.06e-16	20.6309	26.9383	5.14435	S100a4	S100 calcium binding protein A4
6969121	1.57e-17	3.52e-21	-35.1807	37.5568	-5.72907	Tyr	tyrosinase
6827787	2.25e-17	6.32e-21	-34.2622	37.0599	-7.61768	Dct	dopachrome tautomerase
6962379	2.23e-16	7.72e-20	-30.5874	34.8833	-4.41921	Rab38	Rab38, member of RAS oncogene family
6906267	2.23e-16	8.74e-20	-30.4158	34.7736	-5.16624	Glrb	glycine receptor, beta subunit
6900385	1.17e-15	5.24e-19	-28.0331	33.1671	-3.67851	Sort1	sortilin 1
6828743	3.56e-15	1.8e-18	-26.4969	32.0415	-4.03521	Slc45a2	solute carrier family 45, member 2
6990435	5.43e-15	3.05e-18	-25.8648	31.5559	-4.34255	Rab27a	RAB27A, member RAS oncogene family
6901898	5.49e-15	3.39e-18	-25.7399	31.4583	-3.06845	Unc5c	unc-5 homolog C (C. elegans)
6794766	6.72e-15	4.52e-18	-25.4005	31.1903	-4.18761	Nrcam	neuron-glia-CAM-related cell adhesion molecule
6911010	1.12e-14	8.14e-18	-24.7238	30.6436	-3.50966	Sort1	sortilin 1
6872616	2.11e-14	1.68e-17	-23.9137	29.9664	-4.54441	Prkg1	protein kinase, cGMP-dependent, type I
6793861	2.11e-14	1.79e-17	-23.8413	29.9047	-4.09875	Mboat2	membrane bound O-acyltransferase domain containing 2
6962491	2.11e-14	1.89e-17	-23.781	29.853	-3.50081	Sytl2	synaptotagmin-like 2
6960848	3.29e-14	3.14e-17	-23.2332	29.3775	-3.33017	Oca2	oculocutaneous albinism II
6933072	6.62e-18	1.11e-21	37.0561	38.5194	4.99527	Spp1	secreted phosphoprotein 1
6766046	6.35e-14	6.77e-17	-22.4212	28.6494	-2.96143	Plagl1	pleiomorphic adenoma gene-like 1
6998603	7.44e-14	8.39e-17	-22.1992	28.4453	-2.84576	Dock3	dedicator of cyto-kinesis 3
6843543	7.44e-14	8.76e-17	-22.1554	28.4048	-4.11369	Bace2	beta-site APP-cleaving enzyme 2
6864327	9.9e-14	1.26e-16	-21.7835	28.0572	-4.68216	Syt4	synaptotagmin IV
7018774	9.9e-14	1.28e-16	-21.7707	28.0451	-3.80903	Gm784	gene model 784, (NCBI)
6961099	1.02e-13	1.37e-16	-21.7018	27.9799	-3.63542	Trpm1	transient receptor potential cation channel, subfamily M, member 1
6782918	7.22e-10	4.53e-12	13.1848	17.7566	4.67242	Ccl12	chemokine (C-C motif) ligand 12
6942589	1.52e-13	2.21e-16	-21.221	27.5192	-4.26593	Gje1	gap junction membrane channel protein epsilon 1
6755282	1.58e-09	1.13e-11	12.5936	16.8389	4.64851	Aim2	absent in melanoma 2
6946055	2.78e-13	4.37e-16	-20.559	26.8664	-5.47695	Gpnmb	glycoprotein (transmembrane) nmb
6834504	3.43e-13	5.58e-16	-20.3253	26.6307	-2.72517	Fbxl7	F-box and leucine-rich repeat protein 7
6915871	5.7e-13	9.59e-16	-19.8168	26.1078	-3.3084	Sgip1	SH3-domain GRB2-like (endophilin) interacting protein 1
6938093	6.08e-13	1.06e-15	-19.7276	26.0147	-5.20076	Ppargc1a	peroxisome proliferative activated receptor, gamma, coactivator 1 alpha
6770064	1.43e-05	5.41e-07	6.90966	5.94249	4.62901	Dcn	decorin
6970735	8.45e-13	1.56e-15	-19.3681	25.635	-2.59257	Sox6	SRY-box containing gene 6
6846670	1.21e-12	2.3e-15	-19.0188	25.259	-3.46739	Epha3	Eph receptor A3
6961650	1.35e-12	2.64e-15	-18.896	25.1252	-2.71561	Fam174b	family with sequence similarity 174, member B
6871566	1.16e-11	3.22e-14	16.7828	22.6769	4.21625	Ms4a6d	membrane-spanning 4-domains, subfamily A, member 6D
6764274	1.64e-09	1.19e-11	12.5618	16.7885	4.18595	Ifi203	interferon activated gene 203
6955766	2.53e-12	5.46e-15	-18.259	24.4168	-2.90436	A130022J15Rik	RIKEN cDNA A130022J15 gene
6855022	0.0181	0.00281	3.35326	-2.59566	4.14897	H2-Ea	histocompatibility 2, class II antigen E alpha
6885414	2.58e-12	5.79e-15	-18.2092	24.3603	-3.12659	Ptgds	prostaglandin D2 synthase (brain)
6899374	1.16e-11	3.24e-14	16.7775	22.6705	4.10599	S100a6	S100 calcium binding protein A6 (calcyclin)
6944380	2.95e-12	6.96e-15	-18.0513	24.1804	-3.45364	Met	met proto-oncogene
6764246	1.45e-09	1.02e-11	12.658	16.9406	3.98624	Ifi204	interferon activated gene 204
6932603	1.22e-10	5.14e-13	14.6803	19.9317	3.96261	Anxa3	annexin A3
6995853	8.29e-12	2.09e-14	-17.1312	23.1006	-2.5867	Odf3l1	outer dense fiber of sperm tails 3-like 1
6778055	8.67e-12	2.24e-14	-17.0772	23.0355	-2.34311	Cdk2	cyclin-dependent kinase 2
6898630	9.83e-12	2.59e-14	-16.9573	22.8902	-2.64911	1110032E23Rik	RIKEN cDNA 1110032E23 gene
6916540	1.16e-11	3.12e-14	-16.8066	22.7062	-4.27498	Pik3r3	phosphatidylinositol 3 kinase, regulatory subunit, polypeptide 3 (p55)
6748893	3.33e-06	9.79e-08	7.68499	7.67382	3.94109	Il18rap	interleukin 18 receptor accessory protein
6981823	1.34e-13	1.88e-16	21.3843	27.6769	3.94081	Msr1	macrophage scavenger receptor 1
6958059	1.6e-11	4.58e-14	-16.5014	22.3287	-4.01399	Ldhb	lactate dehydrogenase B
6888011	2.78e-11	8.09e-14	16.0568	21.7669	1.66622	Sestd1	SEC14 and spectrin domains 1
6969639	3.45e-11	1.03e-13	-15.8749	21.5328	-1.82805	Myo7a	myosin VIIa
6908748	3.94e-11	1.19e-13	-15.7583	21.3814	-4.26021	Tmem56	transmembrane protein 56
6748884	4.46e-08	6.36e-10	10.2192	12.7761	3.85885	Il1r1	interleukin 1 receptor, type I
6875564	4.95e-11	1.55e-13	-15.5592	21.1206	-2.09894	Gpr158	G protein-coupled receptor 158
7011373	0.00348	0.000364	4.19034	-0.593353	3.84009	3830403N18Rik	RIKEN cDNA 3830403N18 gene
6801395	5.4e-11	1.76e-13	-15.4673	20.9992	-2.0184	Mdga2	MAM domain containing glycosylphosphatidylinositol anchor 2
6768075	5.6e-11	1.85e-13	-15.427	20.9457	-4.55723	Fabp7	fatty acid binding protein 7, brain
6986648	2.85e-07	5.65e-09	9.0683	10.564	3.78265	Casp1	caspase 1
6770072	0.00275	0.00027	4.31063	-0.29933	3.65465	Lum	lumican
6805468	6.03e-11	2.1e-13	-15.3357	20.8241	-2.83385	Dcdc2a	doublecortin domain containing 2a
6918858	6.54e-11	2.31e-13	-15.263	20.7269	-2.22983	Slc2a5	solute carrier family 2 (facilitated glucose transporter), member 5
6935983	1.22e-07	2.04e-09	9.59506	11.5976	3.63153	A330021E22Rik	RIKEN cDNA A330021E22 gene
6844210	7.14e-11	2.63e-13	-15.1686	20.5999	-2.43879	Fgd4	FYVE, RhoGEF and PH domain containing 4
6954035	7.14e-11	2.64e-13	-15.164	20.5937	-4.62601	Snca	synuclein, alpha
6852235	7.71e-11	2.9e-13	-15.0967	20.5027	-3.61324	Rasgrp3	RAS, guanyl releasing protein 3
6986725	6.65e-06	2.26e-07	7.30041	6.8248	3.55364	Mmp3	matrix metallopeptidase 3
6908031	8.23e-11	3.22e-13	-15.0196	20.398	-1.73765	Slc6a17	solute carrier family 6 (neurotransmitter transporter), member 17
6805245	2.53e-12	5.53e-15	18.248	24.4044	3.51335	Hist1h2bn	histone cluster 1, H2bn
6952070	8.32e-11	3.31e-13	-14.998	20.3686	-3.40405	Tspan12	tetraspanin 12
6751520	8.33e-11	3.37e-13	-14.9868	20.3534	-1.82379	Mlph	melanophilin
6836224	9.41e-11	3.85e-13	-14.8888	20.2194	-3.50467	Gsdmc1	gasdermin C1
6878038	1.11e-10	4.61e-13	-14.758	20.0394	-3.16765	Rapgef4	Rap guanine nucleotide exchange factor (GEF) 4
6868098	8.12e-11	3.09e-13	15.0481	20.4368	3.42929	Ms4a6c	membrane-spanning 4-domains, subfamily A, member 6C
6803133	1.35e-10	5.82e-13	-14.5919	19.8086	-3.41209	Fbln5	fibulin 5
6923520	1.35e-10	5.83e-13	-14.5905	19.8067	-4.13737	Cyp2j6	cytochrome P450, family 2, subfamily j, polypeptide 6
6993000	1.52e-10	6.65e-13	-14.4964	19.6749	-2.52571	Deb1	differentially expressed in B16F10 1
6899515	1.6e-10	7.08e-13	14.4528	19.6136	1.57172	S100a11	S100 calcium binding protein A11 (calgizzarin)
6910592	1.18e-07	1.97e-09	9.61368	11.6335	3.41473	Ifi44	interferon-induced protein 44
6927605	2.13e-10	9.69e-13	-14.2314	19.2997	-1.89363	Impad1	inositol monophosphatase domain containing 1
6951899	2.14e-10	9.95e-13	-14.2128	19.2732	-4.16139	EG232599	predicted gene, EG232599
6875592	2.73e-12	6.28e-15	18.1396	24.2812	3.38503	Apbb1ip	amyloid beta (A4) precursor protein-binding, family B, member 1 interacting protein
6777957	2.19e-10	1.03e-12	14.1866	19.2357	1.97681	Lrp1	low density lipoprotein receptor-related protein 1
6850534	8.56e-09	9.41e-11	11.3014	14.7069	3.35687	Pla2g7	phospholipase A2, group VII (platelet-activating factor acetylhydrolase, plasma)
6909139	2.48e-10	1.22e-12	-14.0695	19.0675	-2.00009	Ank2	ankyrin 2, brain
6880842	2.48e-10	1.22e-12	-14.0684	19.066	-3.46546	Slc24a5	solute carrier family 24, member 5
6948418	2.48e-10	1.23e-12	-14.0666	19.0634	-4.40787	Mitf	microphthalmia-associated transcription factor
6773802	2.48e-10	1.24e-12	-14.0621	19.0569	-2.4716	Grik2	glutamate receptor, ionotropic, kainate 2 (beta 2)
6852229	2.14e-12	4.32e-15	18.4637	24.6471	3.35449	Ltbp1	latent transforming growth factor beta binding protein 1
6764289	0.0317	0.00578	3.0494	-3.28932	3.35381	Ifi202b	interferon activated gene 202B
6759932	3.01e-10	1.56e-12	-13.8999	18.8217	-3.67552	Pax3	paired box gene 3
6971758	3.01e-10	1.57e-12	-13.896	18.816	-2.05583	Adam12	a disintegrin and metallopeptidase domain 12 (meltrin alpha)
6789329	3.01e-10	1.59e-12	13.8887	18.8055	1.9857	Tnfsf13	tumor necrosis factor (ligand) superfamily, member 13
6820325	3.01e-10	1.6e-12	13.8835	18.7979	1.99168	Lcp1	lymphocyte cytosolic protein 1
6833513	3.29e-10	1.77e-12	13.8145	18.697	1.81859	Nckap1l	NCK associated protein 1 like
6899578	3.59e-10	1.95e-12	-13.7491	18.6011	-2.67113	Tdrkh	tudor and KH domain containing protein
6748888	0.00218	0.000204	4.42508	-0.018884	3.34752	Il1rl1	interleukin 1 receptor-like 1
6963264	4.12e-10	2.29e-12	-13.6404	18.4407	-1.87705	Syt9	synaptotagmin IX
6952284	4.32e-10	2.42e-12	-13.6024	18.3844	-2.47	Grm8	glutamate receptor, metabotropic 8
7017881	4.7e-10	2.67e-12	-13.5381	18.2887	-3.31347	OTTMUSG00000018935	predicted gene, OTTMUSG00000018935
6982214	4.7e-10	2.71e-12	-13.5263	18.2712	-3.16707	Stox2	storkhead box 2
6786561	4.7e-10	2.72e-12	-13.5255	18.27	-2.26417	Ugp2	UDP-glucose pyrophosphorylase 2
6993204	4.86e-10	2.84e-12	-13.4963	18.2265	-2.11425	Gria4	glutamate receptor, ionotropic, AMPA4 (alpha 4)
6890838	4.03e-10	2.22e-12	13.6624	18.4732	3.33719	Il1b	interleukin 1 beta
6925984	2.88e-10	1.46e-12	13.9491	18.8933	3.31169	Cd52	CD52 antigen
6878045	5.27e-10	3.16e-12	-13.4239	18.118	-3.15335	Rapgef4	Rap guanine nucleotide exchange factor (GEF) 4
6879966	5.28e-10	3.2e-12	-13.4155	18.1055	-3.20456	Muc15	mucin 15
6963624	5.84e-10	3.57e-12	-13.3433	17.9968	-2.04137	Insc	inscuteable homolog (Drosophila)
6990774	5.88e-10	3.63e-12	-13.3318	17.9794	-1.90097	Myo6	myosin VI
6803319	6.42e-10	4e-12	-13.2679	17.8828	-2.77179	Clmn	calmin
6928871	0.015	0.00223	3.4499	-2.37033	3.30187	Sema3a	sema domain, immunoglobulin domain (Ig), short basic domain, secreted, (semaphorin) 3A
6907224	7.53e-10	4.78e-12	-13.1508	17.7047	-3.01215	Car14	carbonic anhydrase 14
6901952	0.0296	0.00527	3.08837	-3.20176	3.27584	Gbp1	guanylate binding protein 1
6874563	2.14e-08	2.48e-10	10.7423	13.7268	3.26793	Fam107b	family with sequence similarity 107, member B
6972314	0.00757	0.000949	3.80056	-1.53788	3.2581	H19	H19 fetal liver mRNA
6996438	8.63e-10	5.66e-12	-13.0394	17.534	-2.16821	Aph1c	anterior pharynx defective 1c homolog (C. elegans)
6873068	9.12e-10	6.04e-12	-12.9976	17.4697	-2.48953	Sorbs1	sorbin and SH3 domain containing 1
6759621	2.21e-10	1.05e-12	14.173	19.2162	3.24965	Fn1	fibronectin 1
6950674	1.04e-09	7e-12	-12.9014	17.321	-1.81085	Plekha5	pleckstrin homology domain containing, family A member 5
6890611	1.06e-09	7.26e-12	-12.8783	17.2851	-2.30779	Shc4	SHC (Src homology 2 domain containing) family, member 4
6840887	1.06e-09	7.27e-12	-12.8774	17.2838	-2.20339	Igsf11	immunoglobulin superfamily, member 11
6998405	1.1e-09	7.62e-12	-12.8469	17.2362	-2.42792	Bfsp2	beaded filament structural protein 2, phakinin
6833531	2.22e-07	4.14e-09	9.22687	10.8789	3.24421	Ghr	growth hormone receptor
6759642	1.45e-09	1.02e-11	-12.6622	16.9471	-2.674	Mreg	melanoregulin
6983873	4.92e-10	2.9e-12	13.4822	18.2053	3.22772	Nfix	nuclear factor I
6883533	1.53e-09	1.09e-11	-12.6166	16.8753	-2.00277	Dok5	docking protein 5
6993154	7.16e-12	1.77e-14	17.2703	23.2673	3.20881	Ccr5	chemokine (C-C motif) receptor 5
6908486	1.95e-10	8.76e-13	14.3026	19.4011	3.19939	Vcam1	vascular cell adhesion molecule 1
7016078	1.67e-09	1.22e-11	-12.5456	16.7629	-3.03193	Klhl13	kelch-like 13 (Drosophila)
6810563	1.82e-09	1.34e-11	-12.4856	16.6675	-2.35776	Hcn1	hyperpolarization-activated, cyclic nucleotide-gated K+ 1
6918892	5.13e-14	5.18e-17	22.7015	28.904	3.17525	Errfi1	ERBB receptor feedback inhibitor 1
6912517	1.82e-09	1.36e-11	-12.4791	16.6571	-2.24509	Rragd	Ras-related GTP binding D
6940611	1.88e-09	1.41e-11	-12.4535	16.6163	-2.10134	Sparcl1	SPARC-like 1
6978960	1.88e-09	1.42e-11	12.4486	16.6085	1.46956	Nfat5	nuclear factor of activated T-cells 5
6831606	2.03e-09	1.55e-11	12.3955	16.5236	1.58813	Gsdmd	gasdermin D
6976214	2.25e-09	1.73e-11	-12.3253	16.4109	-3.32311	Gpm6a	glycoprotein m6a
6972168	2.26e-09	1.75e-11	12.3186	16.4001	1.47156	Ifitm3	interferon induced transmembrane protein 3
6839078	2.39e-09	1.87e-11	-12.2792	16.3365	-1.58164	Mgrn1	mahogunin, ring finger 1
6774400	2.52e-08	3.14e-10	10.6099	13.4894	3.17021	Srgn	serglycin
6776603	2.47e-09	1.95e-11	-12.2504	16.2899	-2.12998	Alx1	ALX homeobox 1
6911337	2.58e-09	2.06e-11	12.2166	16.2353	1.93088	Lyn	Yamaguchi sarcoma viral (v-yes-1) oncogene homolog
6763646	0.000572	4.04e-05	5.0822	1.59452	3.16842	Prrx1	paired related homeobox 1
6753917	5.91e-07	1.31e-08	8.6492	9.71544	3.14683	Ptgs2	prostaglandin-endoperoxide synthase 2
6946365	2.6e-09	2.11e-11	-12.2025	16.2125	-2.39547	Plekha8	pleckstrin homology domain containing, family A (phosphoinositide binding specific) member 8
6890448	4.07e-09	3.7e-11	11.8578	15.647	3.13891	Gatm	glycine amidinotransferase (L-arginine:glycine amidinotransferase)
6872624	2.6e-09	2.14e-11	-12.1928	16.1967	-3.63829	8430431K14Rik	RIKEN cDNA 8430431K14 gene
6790674	3.01e-09	2.5e-11	-12.0989	16.0439	-2.58381	4932411E22Rik	RIKEN cDNA 4932411E22 gene
6828480	8.07e-09	8.78e-11	11.3421	14.7768	3.12697	Fyb	FYN binding protein
6989222	7.17e-05	3.51e-06	6.09819	4.05122	3.12605	Crabp1	cellular retinoic acid binding protein I
6846497	3.06e-09	2.59e-11	-12.0753	16.0052	-2.55067	St3gal6	ST3 beta-galactoside alpha-2,3-sialyltransferase 6
6997101	3.19e-09	2.72e-11	-12.0456	15.9566	-4.77132	Gsta2	glutathione S-transferase, alpha 2 (Yc2)
6833382	0.0242	0.00402	3.20313	-2.94142	3.12057	Krt18	keratin 18
6776156	3.26e-09	2.83e-11	-12.0213	15.9168	-1.79878	Plxnc1	plexin C1
6981759	3.26e-09	2.84e-11	-12.0204	15.9153	-1.8752	A730069N07Rik	RIKEN cDNA A730069N07 gene
6992091	3.26e-09	2.85e-11	-12.0175	15.9105	-1.80467	Cpne4	copine IV
6913315	3.4e-09	2.99e-11	-11.9877	15.8615	-2.50521	Nr4a3	nuclear receptor subfamily 4, group A, member 3
6836728	9.97e-06	3.53e-07	7.10012	6.37499	3.11983	Ly6a	lymphocyte antigen 6 complex, locus A
6819228	3.58e-09	3.19e-11	-11.9482	15.7965	-1.64681	Dhrs2	dehydrogenase
6929109	3.68e-09	3.3e-11	11.9277	15.7627	1.84464	Pion	pigeon homolog (Drosophila)
6868105	2.91e-10	1.49e-12	13.9352	18.8731	3.11655	Ms4a6b	membrane-spanning 4-domains, subfamily A, member 6B
6903360	1.09e-06	2.68e-08	8.29811	8.98652	3.11546	Sirpb1	signal-regulatory protein beta 1
6762603	6.58e-13	1.18e-15	19.6248	25.9069	3.10665	Ptprc	protein tyrosine phosphatase, receptor type, C
6788741	4.26e-09	3.92e-11	-11.8237	15.5904	-1.56799	Tom1l2	target of myb1-like 2 (chicken)
6762944	4.32e-09	4e-11	11.8105	15.5684	1.85696	Pla2g4a	phospholipase A2, group IVA (cytosolic, calcium-dependent)
6751344	4.42e-09	4.12e-11	11.793	15.5393	1.64177	Inpp5d	inositol polyphosphate-5-phosphatase D
6908775	4.61e-09	4.31e-11	-11.765	15.4926	-2.03595	Slc44a3	solute carrier family 44, member 3
7016908	0.0179	0.00278	3.35819	-2.58422	3.10425	Xlr	X-linked lymphocyte-regulated complex
6919339	5.13e-09	4.86e-11	-11.6935	15.3729	-1.60701	Impad1	inositol monophosphatase domain containing 1
6855084	1.14e-06	2.81e-08	8.27457	8.93706	3.1026	Aif1	allograft inflammatory factor 1
6927001	5.24e-09	5.04e-11	-11.671	15.3353	-5.74469	Car6	carbonic anhydrase 6
6961279	5.24e-09	5.09e-11	11.6659	15.3266	1.44895	Igf1r	insulin-like growth factor I receptor
6990685	5.24e-09	5.09e-11	-11.6655	15.3259	-3.02148	Gsta4	glutathione S-transferase, alpha 4
6779818	5.24e-09	5.12e-11	-11.6624	15.3207	-1.98201	Cpeb4	cytoplasmic polyadenylation element binding protein 4
6956974	5.25e-09	5.15e-11	-11.6584	15.3141	-1.72463	Atp6v1e1	ATPase, H+ transporting, lysosomal V1 subunit E1
6838098	5.34e-09	5.27e-11	-11.6444	15.2905	-1.25445	Adamts20	a disintegrin-like and metallopeptidase (reprolysin type) with thrombospondin type 1 motif, 20
6920954	5.43e-09	5.42e-11	11.6279	15.2626	1.91935	Ddx58	DEAD (Asp-Glu-Ala-Asp) box polypeptide 58
7013967	5.43e-09	5.42e-11	-11.6275	15.262	-2.81962	Bhlhb9	basic helix-loop-helix domain containing, class B9
6787743	5.51e-09	5.53e-11	-11.6159	15.2426	-1.70335	Cyfip2	cytoplasmic FMR1 interacting protein 2
6831538	6.71e-08	1.04e-09	9.95331	12.2801	3.09299	Ly6e	lymphocyte antigen 6 complex, locus E
6942439	5.77e-09	5.86e-11	-11.5813	15.184	-2.34168	Fkbp6	FK506 binding protein 6
7011402	5.8e-09	5.92e-11	-11.5754	15.1741	-1.75784	Brs3	bombesin-like receptor 3
6953887	5.85e-09	6.01e-11	-11.5665	15.1591	-1.75974	Pde1c	phosphodiesterase 1C
7018773	5.95e-09	6.14e-11	-11.5535	15.1371	-2.16037	Taf9b	TAF9B RNA polymerase II, TATA box binding protein (TBP)-associated factor
6861458	0.00162	0.000142	4.57159	0.340756	3.07979	Apcdd1	adenomatosis polyposis coli down-regulated 1
6986651	9.17e-07	2.18e-08	8.39893	9.19755	3.04719	Casp12	caspase 12
6782915	0.000296	1.86e-05	5.40139	2.37415	3.01355	Ccl2	chemokine (C-C motif) ligand 2
6758001	7.21e-09	7.6e-11	-11.4269	14.9219	-1.50608	Aff3	AF4
6825205	7.56e-09	8.01e-11	-11.3958	14.8689	-1.90355	Sgcg	sarcoglycan, gamma (dystrophin-associated glycoprotein)
7015521	1.8e-07	3.25e-09	9.35112	11.1234	3.00005	Cybb	cytochrome b-245, beta polypeptide
6861281	7.83e-09	8.39e-11	-11.3688	14.8227	-3.17313	Chsy3	chondroitin sulfate synthase 3
7019518	7.9e-09	8.5e-11	11.3605	14.8084	1.53483	Btk	Bruton agammaglobulinemia tyrosine kinase
6811538	7.94e-09	8.59e-11	11.3547	14.7985	1.89085	RP23-480B19.10	similar to histone 2a
6962779	7.54e-10	4.82e-12	13.1445	17.6951	2.98047	Pak1	p21 (CDKN1A)-activated kinase 1
6872827	8.13e-09	8.89e-11	-11.3344	14.7635	-3.23775	A830019P07Rik	RIKEN cDNA A830019P07 gene
6907971	6.97e-11	2.5e-13	15.2043	20.648	2.97855	Cd53	CD53 antigen
6805251	8.63e-09	9.54e-11	11.2932	14.6929	1.97562	RP23-480B19.10	similar to histone 2a
6777518	8.91e-09	9.89e-11	11.2719	14.6561	1.61778	Hmga2	high mobility group AT-hook 2
6970045	2.52e-08	3.15e-10	10.6075	13.485	2.97439	9230105E10Rik	RIKEN cDNA 9230105E10 gene
6987954	1.37e-08	1.54e-10	-11.0152	14.2096	-1.62297	Ets1	E26 avian leukemia oncogene 1, 5' domain
6964798	1.45e-08	1.64e-10	10.9795	14.1471	1.31587	Ptpre	protein tyrosine phosphatase, receptor type, E
6802023	1.47e-08	1.67e-10	-10.9682	14.1271	-1.39467	Atp6v1d	ATPase, H+ transporting, lysosomal V1 subunit D
6842273	1.57e-08	1.79e-10	-10.9292	14.0585	-1.78581	Gbe1	glucan (1,4-alpha-), branching enzyme 1
6994623	1.96e-08	2.24e-10	-10.8	13.8297	-1.62047	Ddx25	DEAD (Asp-Glu-Ala-Asp) box polypeptide 25
6863631	1.97e-08	2.27e-10	10.7939	13.8188	1.28535	S100a11	S100 calcium binding protein A11 (calgizzarin)
6943204	1.98e-08	2.29e-10	-10.7875	13.8074	-1.2539	Ubl3	ubiquitin-like 3
6777309	2.14e-10	9.97e-13	14.2115	19.2713	2.97159	Lyz2	lysozyme 2
6908048	2.14e-08	2.5e-10	10.7384	13.7198	1.89859	Csf1	colony stimulating factor 1 (macrophage)
7002980	5.91e-11	2.02e-13	15.3629	20.8604	2.96515	Bcl2a1d	B-cell leukemia
6848966	2.21e-08	2.6e-10	10.7164	13.6805	1.98353	4930546H06Rik	RIKEN cDNA 4930546H06 gene
6942579	2.21e-08	2.61e-10	10.714	13.6762	1.93826	Pilra	paired immunoglobin-like type 2 receptor alpha
7013184	2.21e-08	2.63e-10	-10.7105	13.67	-1.73692	Atp7a	ATPase, Cu++ transporting, alpha polypeptide
6896032	0.00122	0.000101	4.71018	0.681279	2.95224	Cp	ceruloplasmin
6902179	2.22e-08	2.67e-10	-10.7023	13.6553	-2.38594	Mcoln3	mucolipin 3
6940646	0.000358	2.33e-05	5.30812	2.14688	2.93765	5830443L24Rik	RIKEN cDNA 5830443L24 gene
6841410	2.33e-08	2.83e-10	10.6689	13.5954	1.60349	Cd47	CD47 antigen (Rh-related antigen, integrin-associated signal transducer)
6811530	1.01e-06	2.44e-08	8.34423	9.08323	2.90964	Hist1h1b	histone cluster 1, H1b
6872010	2.33e-08	2.85e-10	10.6653	13.5889	1.79551	Anxa1	annexin A1
6768910	2.4e-08	2.96e-10	-10.6439	13.5504	-2.45583	S100b	S100 protein, beta polypeptide, neural
6832117	2.4e-08	2.96e-10	-10.6428	13.5485	-1.33891	L3mbtl2	l(3)mbt-like 2 (Drosophila)
6861576	2.48e-08	3.07e-10	-10.623	13.5129	-2.51247	Nedd4l	neural precursor cell expressed, developmentally down-regulated gene 4-like
6981091	8.94e-07	2.11e-08	8.41495	9.23094	2.90951	1810011O10Rik	RIKEN cDNA 1810011O10 gene
6800859	0.0265	0.00453	3.15275	-3.05617	2.90818	Egln3	EGL nine homolog 3 (C. elegans)
6790244	4.6e-08	6.58e-10	10.2009	12.7423	2.90317	Slfn8	schlafen 8
7021238	2.73e-08	3.44e-10	-10.5589	13.3973	-1.83303	Capn6	calpain 6
6922536	2.73e-08	3.46e-10	-10.5555	13.3911	-1.32422	Cdk5rap2	CDK5 regulatory subunit associated protein 2
6993153	1.33e-07	2.23e-09	9.54787	11.5065	2.87387	Ccr2	chemokine (C-C motif) receptor 2
7014602	2.88e-08	3.69e-10	-10.5205	13.3277	-2.18498	Gpr143	G protein-coupled receptor 143
6794202	2.93e-08	3.77e-10	10.5083	13.3056	1.8693	Lamb1-1	laminin B1 subunit 1
6785434	3.05e-08	3.94e-10	-10.4836	13.2607	-1.96855	Tspan10	tetraspanin 10
6918021	3.05e-08	3.96e-10	-10.4805	13.2551	-2.24357	Pla2g2e	phospholipase A2, group IIE
6887327	3.05e-08	3.96e-10	-10.4799	13.254	-2.48411	Scn1a	sodium channel, voltage-gated, type I, alpha
6971287	3.2e-08	4.18e-10	10.45	13.1997	1.29527	Coro1a	coronin, actin binding protein 1A
6833220	3.27e-08	4.29e-10	-10.4366	13.1753	-1.46171	Dip2b	DIP2 disco-interacting protein 2 homolog B (Drosophila)
6918127	3.28e-08	4.34e-10	-10.4297	13.1628	-1.56459	Sdhb	succinate dehydrogenase complex, subunit B, iron sulfur (Ip)
6782134	3.28e-08	4.34e-10	10.4295	13.1623	0.979927	Pld2	phospholipase D2
6772255	0.00886	0.00115	3.72101	-1.72849	2.86423	Gpr126	G protein-coupled receptor 126
6751219	1.3e-08	1.45e-10	11.0487	14.2684	2.85856	Sp100	nuclear antigen Sp100
6957059	5.63e-08	8.56e-10	10.0574	12.4754	2.85812	C3ar1	complement component 3a receptor 1
6750868	3.45e-08	4.65e-10	-10.3918	13.0936	-1.5668	Acsl3	acyl-CoA synthetase long-chain family member 3
6825888	3.68e-08	4.97e-10	10.3545	13.0252	1.55165	Itm2b	integral membrane protein 2B
6852471	3.7e-08	5.02e-10	-10.3489	13.0151	-1.73164	Galm	galactose mutarotase
6838303	0.00641	0.000777	3.88219	-1.34142	2.84873	Amigo2	adhesion molecule with Ig like domain 2
6803850	3.75e-08	5.13e-10	-10.3373	12.9938	-1.88271	Ckb	creatine kinase, brain
6927215	3.82e-08	5.25e-10	-10.3246	12.9705	-1.19826	Prdm16	PR domain containing 16
6856756	3.91e-08	5.39e-10	-10.31	12.9436	-2.5401	Ptprm	protein tyrosine phosphatase, receptor type, M
6840579	4.16e-08	5.76e-10	-10.2733	12.876	-2.00113	Tfrc	transferrin receptor
6970065	1.15e-07	1.9e-09	9.6316	11.6679	2.83946	Trim30	tripartite motif-containing 30
6916572	4.31e-08	6.01e-10	-10.2498	12.8327	-1.39317	Prdx1	peroxiredoxin 1
6758995	4.38e-08	6.15e-10	-10.2371	12.8093	-1.02583	Als2	amyotrophic lateral sclerosis 2 (juvenile) homolog (human)
7013185	4.38e-08	6.16e-10	10.2365	12.8082	1.98587	Tlr13	toll-like receptor 13
6970396	4.39e-08	6.2e-10	-10.2327	12.8012	-1.17896	Tmem41b	transmembrane protein 41B
6814407	4.46e-08	6.36e-10	10.2193	12.7764	1.64498	Cast	calpastatin
6959584	5.19e-12	1.25e-14	17.5555	23.6054	2.83256	Tyrobp	TYRO protein tyrosine kinase binding protein
6875181	9.84e-10	6.56e-12	12.9432	17.3857	2.82281	Mrc1	mannose receptor, C type 1
6790699	4.86e-08	7e-10	-10.1667	12.6789	-1.66493	Hlf	hepatic leukemia factor
6773080	4.86e-08	7e-10	-10.1664	12.6783	-3.10071	Tpd52l1	tumor protein D52-like 1
6936564	5.07e-08	7.34e-10	10.1411	12.6313	1.48363	Ptpn12	protein tyrosine phosphatase, non-receptor type 12
6990527	5.12e-08	7.44e-10	-10.1335	12.6172	-1.53786	Myo5a	myosin Va
6789343	1.41e-06	3.63e-08	8.15192	8.67812	2.82096	Chrnb1	cholinergic receptor, nicotinic, beta polypeptide 1 (muscle)
7018671	5.17e-08	7.56e-10	-10.1246	12.6007	-1.17117	Rnf12	ring finger protein 12
6867755	5.37e-08	7.91e-10	10.1005	12.5559	1.64079	Fosl1	fos-like antigen 1
6859428	5.37e-08	7.92e-10	10.0994	12.5538	1.46788	Galnt1	UDP-N-acetyl-alpha-D-galactosamine:polypeptide N-acetylgalactosaminyltransferase 1
6880087	5.47e-08	8.12e-10	-10.086	12.5287	-2.32613	Fmn1	formin 1
7018687	5.47e-08	8.13e-10	-10.0854	12.5277	-2.06283	Zdhhc15	zinc finger, DHHC domain containing 15
7019821	5.47e-08	8.16e-10	-10.0837	12.5244	-1.96763	Tex13	testis expressed gene 13
6963202	5.63e-08	8.47e-10	-10.0629	12.4856	-1.4164	Smpd1	sphingomyelin phosphodiesterase 1, acid lysosomal
6831821	5.63e-08	8.48e-10	10.0626	12.4851	1.6952	Cyth4	cytohesin 4
6981125	5.63e-08	8.51e-10	-10.0605	12.4811	-1.48445	Tacc1	transforming, acidic coiled-coil containing protein 1
6962094	5.63e-08	8.56e-10	10.0577	12.4759	1.8735	Tm6sf1	transmembrane 6 superfamily member 1
6764243	2.6e-09	2.14e-11	12.1951	16.2004	2.80411	Ifi205	interferon activated gene 205
6779961	5.64e-08	8.6e-10	10.0549	12.4706	1.85645	Lcp2	lymphocyte cytosolic protein 2
6971293	5.76e-08	8.81e-10	-10.0416	12.4458	-1.20023	Aldoa	aldolase A, fructose-bisphosphate
6833185	6.22e-08	9.55e-10	-9.99821	12.3645	-1.26281	Gpd1	glycerol-3-phosphate dehydrogenase 1 (soluble)
6901084	6.44e-08	9.93e-10	-9.97729	12.3252	-3.21001	Tram1l1	translocation associated membrane protein 1-like 1
6965982	3.26e-09	2.8e-11	12.0273	15.9266	2.79497	Axl	AXL receptor tyrosine kinase
6992855	6.73e-08	1.05e-09	-9.94973	12.2734	-1.45142	Itga9	integrin alpha 9
6957044	6.92e-08	1.08e-09	9.9325	12.2409	1.89744	Apobec1	apolipoprotein B mRNA editing enzyme, catalytic polypeptide 1
6767782	4.74e-11	1.46e-13	15.6059	21.1821	2.78955	Lilrb4	leukocyte immunoglobulin-like receptor, subfamily B, member 4
6811074	7.04e-08	1.11e-09	-9.91929	12.216	-1.67283	Gpr137b-ps	G protein-coupled receptor 137B, pseudogene
6752848	7.05e-08	1.11e-09	-9.91696	12.2116	-2.28579	Mgat5	mannoside acetylglucosaminyltransferase 5
6966337	7.39e-08	1.17e-09	9.88994	12.1606	1.76933	Fxyd5	FXYD domain-containing ion transport regulator 5
6921058	7.48e-08	1.19e-09	-9.88138	12.1444	-1.55038	Cntfr	ciliary neurotrophic factor receptor
6833842	7.92e-08	1.26e-09	9.84896	12.083	1.19155	Nipbl	Nipped-B homolog (Drosophila)
6912371	8.15e-08	1.3e-09	-9.83168	12.0502	-1.58802	Epha7	Eph receptor A7
7013187	8.31e-08	1.33e-09	-9.81952	12.0271	-1.43463	Pgk1	phosphoglycerate kinase 1
6813742	8.42e-08	1.36e-09	9.81069	12.0103	1.89158	Ctla2a	cytotoxic T lymphocyte-associated protein 2 alpha
6842326	8.44e-08	1.36e-09	-9.8074	12.0041	-2.01551	Robo1	roundabout homolog 1 (Drosophila)
6760917	9.47e-08	1.53e-09	9.74477	11.8848	1.64665	Pam	peptidylglycine alpha-amidating monooxygenase
6931362	1.03e-07	1.67e-09	-9.69879	11.7969	-1.96033	Limch1	LIM and calponin homology domains 1
6772098	1.05e-07	1.71e-09	-9.68836	11.7769	-2.47403	9130014G24Rik	RIKEN cDNA 9130014G24 gene
6905333	1.05e-07	1.71e-09	-9.68696	11.7742	-1.35871	Pgk1	phosphoglycerate kinase 1
6971688	1.05e-07	1.73e-09	-9.68048	11.7618	-1.76109	Fam53b	family with sequence similarity 53, member B
6824932	1.06e-07	1.76e-09	-9.67357	11.7486	-2.09492	Gjb2	gap junction protein, beta 2
6930864	2.49e-12	5.18e-15	18.306	24.4699	2.78476	Rbpj	recombination signal binding protein for immunoglobulin kappa J region
6767231	1.16e-07	1.92e-09	-9.62597	11.6571	-1.65947	Lama4	laminin, alpha 4
6932394	3.21e-05	1.36e-06	6.50445	5.00752	2.77945	Areg	amphiregulin
6880703	0.000128	6.94e-06	5.8108	3.36455	2.76405	AA467197	expressed sequence AA467197
7007892	8.23e-11	3.23e-13	15.0165	20.3938	2.74248	AB056442	cDNA sequence AB056442
6763520	1.33e-07	2.24e-09	-9.54617	11.5032	-1.21747	Dars2	aspartyl-tRNA synthetase 2 (mitochondrial)
6854338	1.34e-07	2.27e-09	-9.53952	11.4903	-1.57116	Atp6v0c	ATPase, H+ transporting, lysosomal V0 subunit C
7010355	0.000206	1.22e-05	5.57718	2.80096	2.73545	Timp1	tissue inhibitor of metalloproteinase 1
6976923	1.38e-07	2.34e-09	-9.52235	11.457	-1.29496	Atp6v1b2	ATPase, H+ transporting, lysosomal V1 subunit B2
6803210	4.87e-05	2.21e-06	6.29594	4.51896	2.73416	Ifi27	interferon, alpha-inducible protein 27
6850135	1.44e-07	2.47e-09	9.49383	11.4017	1.68996	H2-D1	histocompatibility 2, D region locus 1
6935701	2.58e-09	2.08e-11	12.2127	16.229	2.72213	Alox5ap	arachidonate 5-lipoxygenase activating protein
6911439	1.45e-07	2.5e-09	-9.48882	11.392	-1.20101	Sdcbp	syndecan binding protein
6970066	9.31e-06	3.25e-07	7.13626	6.45653	2.69767	AI451617	expressed sequence AI451617
6963271	1.5e-07	2.6e-09	-9.46806	11.3517	-1.37628	Ppfibp2	protein tyrosine phosphatase, receptor-type, F interacting protein, binding protein 2
6896997	1.52e-07	2.64e-09	9.46045	11.3369	1.40699	Hspa4l	heat shock protein 4 like
6935109	1.52e-07	2.65e-09	-9.45694	11.3301	-1.50538	Azgp1	alpha-2-glycoprotein 1, zinc
7014881	1.58e-07	2.77e-09	-9.43501	11.2874	-1.38865	Scml2	sex comb on midleg-like 2 (Drosophila)
6808271	1.6e-07	2.81e-09	9.42669	11.2711	1.80137	Erap1	endoplasmic reticulum aminopeptidase 1
6947936	1.65e-07	2.91e-09	-9.40908	11.2368	-1.14546	Aldh1l1	aldehyde dehydrogenase 1 family, member L1
6763777	1.66e-07	2.93e-09	-9.40502	11.2288	-1.93789	Mpzl1	myelin protein zero-like 1
6900456	5.09e-05	2.33e-06	6.27322	4.46543	2.69501	Vav3	vav 3 oncogene
6847928	1.67e-07	2.97e-09	-9.3976	11.2144	-1.08643	Atp5o	ATP synthase, H+ transporting, mitochondrial F1 complex, O subunit
6903779	1.72e-07	3.06e-09	9.38262	11.1851	1.26652	Fndc3b	fibronectin type III domain containing 3B
6848568	1.78e-07	3.19e-09	9.36196	11.1447	1.35663	Ezr	ezrin
6777355	1.78e-07	3.19e-09	9.36188	11.1445	1.42063	Rap1b	RAS related protein 1b
6868650	1.79e-07	3.23e-09	9.35562	11.1322	1.37347	Tmem2	transmembrane protein 2
6909434	2.47e-09	1.94e-11	12.2556	16.2985	2.68385	Sgms2	sphingomyelin synthase 2
6946339	1.87e-07	3.39e-09	-9.3302	11.0824	-1.61531	Chn2	chimerin (chimaerin) 2
6772815	6.16e-05	2.95e-06	6.17268	4.22788	2.64361	Arg1	arginase, liver
6957111	0.00128	0.000107	4.68662	0.623378	2.64123	C1s	complement component 1, s subcomponent
6855567	2e-07	3.67e-09	9.289	11.0014	1.33926	Runx2	runt related transcription factor 2
6764580	2e-07	3.68e-09	-9.28834	11.0001	-1.53546	Psen2	presenilin 2
6775886	2.06e-07	3.79e-09	-9.27314	10.9702	-1.83611	Nr1h4	nuclear receptor subfamily 1, group H, member 4
6899861	2.08e-07	3.83e-09	9.26678	10.9577	1.03393	Notch2	Notch gene homolog 2 (Drosophila)
6946993	2.17e-07	4.02e-09	9.24217	10.9092	1.92397	Capg	capping protein (actin filament), gelsolin-like
6840491	2.19e-07	4.07e-09	-9.23604	10.897	-1.89675	Bdh1	3-hydroxybutyrate dehydrogenase, type 1
6896993	2.21e-07	4.11e-09	-9.23088	10.8868	-1.58513	Intu	inturned planar cell polarity effector homolog (Drosophila)
6770201	5.73e-09	5.78e-11	11.589	15.1971	2.63897	Kitl	kit ligand
6949727	3.7e-08	5.04e-10	10.3471	13.0116	2.63511	Clec4a3	C-type lectin domain family 4, member a3
6799578	2.24e-07	4.21e-09	-9.21912	10.8636	-2.41491	Sox11	SRY-box containing gene 11
6906225	2.26e-07	4.26e-09	-9.21238	10.8503	-1.54173	Tmem144	transmembrane protein 144
6907088	2.31e-07	4.37e-09	-9.19889	10.8236	-1.43803	Oaz3	ornithine decarboxylase antizyme 3
6783225	2.38e-07	4.51e-09	-9.18305	10.7922	-1.70382	Tbx4	T-box 4
6947814	2.4e-07	4.56e-09	-9.17811	10.7824	-1.95298	Mgll	monoglyceride lipase
6954269	2.45e-07	4.67e-09	-9.16601	10.7584	-1.86172	Ptgds2	prostaglandin D2 synthase 2, hematopoietic
6968762	2.53e-07	4.84e-09	-9.14696	10.7206	-1.22601	Idh2	isocitrate dehydrogenase 2 (NADP+), mitochondrial
6957346	2.53e-07	4.85e-09	-9.14655	10.7198	-1.41027	Fkbp4	FK506 binding protein 4
6928457	2.53e-07	4.87e-09	9.14432	10.7154	1.49813	Cdk6	cyclin-dependent kinase 6
6848594	2.56e-07	4.94e-09	-9.13634	10.6995	-1.51635	Pde10a	phosphodiesterase 10A
6918158	2.56e-07	4.96e-09	9.13485	10.6965	1.52753	Epha2	Eph receptor A2
6878448	2.56e-07	4.97e-09	-9.13389	10.6946	-1.75119	Itga4	integrin alpha 4
6782125	2.56e-07	4.99e-09	9.13175	10.6904	1.64997	Arrb2	arrestin, beta 2
6938797	2.63e-07	5.14e-09	9.11666	10.6604	1.15327	Apbb2	amyloid beta (A4) precursor protein-binding, family B, member 2
6918145	2.82e-07	5.53e-09	-9.07958	10.5865	-1.39349	Fbxo42	F-box protein 42
6889978	2.82e-07	5.53e-09	-9.07939	10.5861	-1.69654	Meis2	Meis homeobox 2
6924181	2.84e-07	5.59e-09	-9.07429	10.5759	-1.91977	Prkaa2	protein kinase, AMP-activated, alpha 2 catalytic subunit
6766595	2.85e-07	5.64e-09	-9.06966	10.5667	-1.46527	Stx7	syntaxin 7
7017699	2.85e-07	5.64e-09	9.06964	10.5666	1.69053	Pls3	plastin 3 (T-isoform)
6940358	0.000106	5.48e-06	5.91014	3.6028	2.63321	Plac8	placenta-specific 8
6807336	2.19e-08	2.56e-10	10.7246	13.6951	2.63317	Tgfbi	transforming growth factor, beta induced
6778044	2.88e-07	5.75e-09	-9.05921	10.5458	-1.29657	Erbb3	v-erb-b2 erythroblastic leukemia viral oncogene homolog 3 (avian)
6825853	3.1e-07	6.22e-09	9.02022	10.4678	1.85005	Fndc3a	fibronectin type III domain containing 3A
6780895	3.16e-07	6.34e-09	-9.01029	10.4479	-1.30971	Cdkl3	cyclin-dependent kinase-like 3
6835692	3.23e-07	6.52e-09	8.99623	10.4197	1.13966	Ext1	exostoses (multiple) 1
6849951	3.23e-07	6.53e-09	8.99552	10.4183	1.20459	Myo1f	myosin IF
6823666	3.43e-07	6.94e-09	8.96433	10.3556	1.31528	Prkcd	protein kinase C, delta
6869414	3.53e-07	7.18e-09	8.94773	10.3222	1.90002	Pcgf5	polycomb group ring finger 5
6827925	3.53e-07	7.18e-09	8.94735	10.3215	1.85442	Dock9	dedicator of cytokinesis 9
6878031	3.66e-07	7.47e-09	8.92722	10.2809	1.62909	Itga6	integrin alpha 6
6965146	1.48e-07	2.56e-09	9.47618	11.3675	2.61439	Ifitm1	interferon induced transmembrane protein 1
6955514	3.69e-07	7.57e-09	-8.9207	10.2678	-1.45405	Nup210	nucleoporin 210
6872651	3.8e-07	7.82e-09	8.9047	10.2355	1.36174	Sgms1	sphingomyelin synthase 1
7021014	3.84e-07	7.93e-09	-8.89755	10.2211	-2.22748	Tspan6	tetraspanin 6
6754735	0.0081	0.00103	3.76658	-1.61941	2.60191	Dpt	dermatopontin
6960328	4.22e-07	8.77e-09	8.84704	10.1189	1.19444	Rras	Harvey rat sarcoma oncogene, subgroup R
6772232	4.22e-07	8.77e-09	8.84684	10.1185	1.3164	Aig1	androgen-induced 1
6796121	4.37e-07	9.11e-09	-8.82815	10.0806	-1.46123	Rhoj	ras homolog gene family, member J
6886045	2.33e-08	2.85e-10	10.6655	13.5893	2.59635	Ggta1	glycoprotein galactosyltransferase alpha 1, 3
7019538	4.42e-07	9.27e-09	-8.8194	10.0629	-1.31491	Armcx2	armadillo repeat containing, X-linked 2
6901435	0.0219	0.00355	3.2558	-2.82077	2.59601	Dkk2	dickkopf homolog 2 (Xenopus laevis)
6837090	4.43e-07	9.35e-09	-8.81528	10.0545	-1.34491	Sox10	SRY-box containing gene 10
6798930	4.59e-07	9.7e-09	-8.79686	10.0171	-0.925673	Pgk1	phosphoglycerate kinase 1
6764457	4.68e-07	9.92e-09	8.78526	9.99347	1.39392	Adss	adenylosuccinate synthetase, non muscle
6848505	4.72e-07	1e-08	8.78027	9.98333	1.13357	Synj2	synaptojanin 2
6942956	4.78e-07	1.02e-08	-8.77223	9.96696	-1.1722	2210010N04Rik	RIKEN cDNA 2210010N04 gene
6960488	4.83e-07	1.03e-08	-8.76567	9.95359	-1.57478	Gtf2h1	general transcription factor II H, polypeptide 1
6772736	4.88e-07	1.05e-08	-8.75893	9.93987	-1.03546	Eya4	eyes absent 4 homolog (Drosophila)
6794572	4.97e-07	1.07e-08	8.74941	9.92046	1.30346	Etv1	ets variant gene 1
6768897	5.25e-07	1.13e-08	-8.72088	9.86223	-1.80497	Chchd10	coiled-coil-helix-coiled-coil-helix domain containing 10
6955431	5.33e-07	1.15e-08	-8.71157	9.84321	-1.36945	Plxna1	plexin A1
6908146	5.35e-07	1.16e-08	8.70826	9.83643	1.18988	Stxbp3a	syntaxin binding protein 3A
7020676	0.00422	0.000465	4.09089	-0.835715	2.59213	Car5b	carbonic anhydrase 5b, mitochondrial
6808308	5.57e-07	1.21e-08	8.68626	9.79142	1.87027	Ell2	elongation factor RNA polymerase II 2
6995071	5.58e-07	1.22e-08	-8.68218	9.78308	-1.09481	C2cd2l	C2 calcium-dependent domain containing 2-like
6857065	5.58e-07	1.22e-08	8.68215	9.783	1.20291	Emilin2	elastin microfibril interfacer 2
6939130	0.000936	7.25e-05	4.84413	1.01039	2.56689	Ociad2	OCIA domain containing 2
6784236	5.85e-07	1.29e-08	-8.65685	9.73115	-1.77222	Atp6v0a1	ATPase, H+ transporting, lysosomal V0 subunit A1
6799897	5.86e-07	1.29e-08	8.65428	9.72587	1.49472	Pik3cg	phosphoinositide-3-kinase, catalytic, gamma polypeptide
6886678	2.86e-07	5.7e-09	9.0642	10.5558	2.55014	Rnd3	Rho family GTPase 3
6970164	5.93e-07	1.31e-08	8.64588	9.70863	1.99639	Gvin1	GTPase, very large interferon inducible 1
7019968	6.19e-07	1.38e-08	-8.6237	9.66305	-1.62018	Capn6	calpain 6
6935970	6.43e-07	1.43e-08	8.60365	9.62181	1.81739	Pftk1	PFTAIRE protein kinase 1
6753391	6.55e-07	1.46e-08	-8.59362	9.60116	-1.19761	Csrp1	cysteine and glycine-rich protein 1
6905570	6.65e-07	1.49e-08	-8.58446	9.58228	-1.34159	Plch1	phospholipase C, eta 1
6783785	6.86e-07	1.54e-08	8.5686	9.54957	1.7095	Gngt2	guanine nucleotide binding protein (G protein), gamma transducing activity polypeptide 2
6807169	7e-07	1.57e-08	8.55733	9.52632	1.69706	4732471D19Rik	RIKEN cDNA 4732471D19 gene
6981182	7e-07	1.58e-08	-8.55567	9.52289	-1.5106	Hgsnat	heparan-alpha-glucosaminide N-acetyltransferase
6923411	7.07e-07	1.6e-08	8.55	9.51116	1.48779	Jun	Jun oncogene
6840637	5e-11	1.6e-13	15.538	21.0926	2.54879	Itgb5	integrin beta 5
6753126	7.26e-07	1.65e-08	-8.53409	9.47829	-1.19465	Dstyk	dual serine
6922672	7.31e-07	1.66e-08	-8.52966	9.46913	-1.26594	Ptprd	protein tyrosine phosphatase, receptor type, D
6789325	7.32e-07	1.67e-08	8.52785	9.46538	1.56593	Cd68	CD68 antigen
6868830	7.32e-07	1.68e-08	8.52606	9.46168	1.81628	Dock8	dedicator of cytokinesis 8
6902171	7.32e-07	1.68e-08	8.52555	9.46062	1.10399
6979702	7.51e-07	1.73e-08	-8.5121	9.43277	-1.71659	Mc1r	melanocortin 1 receptor
6852181	7.67e-07	1.77e-08	-8.50054	9.40882	-0.988773	Ehd3	EH-domain containing 3
6958256	7.68e-07	1.77e-08	-8.49845	9.4045	-1.93853	Bhlhe41	basic helix-loop-helix family, member e41
6990216	7.83e-07	1.81e-08	8.4879	9.38263	1.54765	Anxa2	annexin A2
6887234	7.92e-07	1.84e-08	-8.48074	9.36777	-1.66653	Fign	fidgetin
6796238	8.44e-07	1.96e-08	8.44905	9.30195	1.77059	Fut8	fucosyltransferase 8
6795811	8.58e-07	2e-08	-8.43989	9.28289	-1.60343	Atl1	atlastin GTPase 1
6953059	8.89e-07	2.08e-08	8.42116	9.24388	2.53675	Clec5a	C-type lectin domain family 5, member a
6966425	8.92e-07	2.09e-08	-8.41807	9.23745	-1.10852	Gpi1	glucose phosphate isomerase 1
6903549	8.92e-07	2.1e-08	-8.41726	9.23577	-1.3629	Gyg	glycogenin
6964527	0.00674	0.000826	3.85746	-1.40104	2.52889	Htra1	HtrA serine peptidase 1
6793416	9.17e-07	2.17e-08	-8.40012	9.20003	-1.70263	Fam49a	family with sequence similarity 49, member B
6960915	9.17e-07	2.17e-08	8.39987	9.1995	1.56214	Atp10a	ATPase, class V, type 10A
6900279	1.44e-07	2.48e-09	9.49256	11.3993	2.52539	AI504432	expressed sequence AI504432
6907204	9.17e-07	2.18e-08	8.39804	9.19568	1.49446	Ecm1	extracellular matrix protein 1
6959124	9.28e-07	2.21e-08	8.39123	9.18148	1.59768	Plaur	plasminogen activator, urokinase receptor
7023908	9.38e-07	2.24e-08	-8.3845	9.16743	-1.52769	Dcun1d4	DCN1, defective in cullin neddylation 1, domain containing 4 (S. cerevisiae)
6753417	9.71e-07	2.33e-08	-8.36658	9.12999	-1.02817	Kif21b	kinesin family member 21B
6834560	1.01e-06	2.42e-08	8.34819	9.09152	1.57246	Fam105a	family with sequence similarity 105, member A
6978263	1.01e-06	2.43e-08	-8.34606	9.08705	-1.48419	Gnao1	guanine nucleotide binding protein, alpha O
6968735	1.01e-06	2.43e-08	8.34542	9.08572	1.09231	Anpep	alanyl (membrane) aminopeptidase
6868091	4.69e-06	1.49e-07	7.49009	7.24599	2.52422	Ms4a4c	membrane-spanning 4-domains, subfamily A, member 4C
6762612	1.02e-06	2.47e-08	8.3379	9.06997	0.92902	Nek7	NIMA (never in mitosis gene a)-related expressed kinase 7
6813887	5.72e-11	1.92e-13	15.399	20.9085	2.52417	Ctsl	cathepsin L
6974198	1.08e-06	2.64e-08	8.30526	9.00155	1.85513	Ifitm1	interferon induced transmembrane protein 1
6825439	1.09e-06	2.65e-08	8.30281	8.99639	1.36263	Scara3	scavenger receptor class A, member 3
6973716	1.09e-06	2.67e-08	8.29904	8.98849	1.24409	Aida	axin interactor, dorsalization associated
6971759	1.09e-06	2.68e-08	-8.2989	8.98819	-1.42372	A130023I24Rik	RIKEN cDNA A130023I24 gene
6818956	1.09e-06	2.68e-08	8.29823	8.98678	1.87157	Ang	angiogenin, ribonuclease, RNase A family, 5
7015007	0.0167	0.00254	3.39529	-2.49791	2.52301	Figf	c-fos induced growth factor
6790536	1.09e-06	2.68e-08	-8.29774	8.98575	-2.01927	Gdpd1	glycerophosphodiester phosphodiesterase domain containing 1
6957133	1.13e-06	2.8e-08	-8.27778	8.94382	-1.21911	Tpi1	triosephosphate isomerase 1
6957458	6.94e-06	2.37e-07	7.27972	6.77859	2.51607	Klra2	killer cell lectin-like receptor, subfamily A, member 2
6844549	2.22e-07	4.15e-09	9.22548	10.8762	2.51547	Igf2bp2	insulin-like growth factor 2 mRNA binding protein 2
6886039	1.15e-06	2.86e-08	8.26757	8.92234	1.43869	Stom	stomatin
6965268	1.17e-06	2.92e-08	8.25611	8.89822	1.70902	Lsp1	lymphocyte specific 1
6977589	1.17e-06	2.93e-08	-8.25527	8.89645	-1.44045	Inpp4b	inositol polyphosphate-4-phosphatase, type II
6999416	1.18e-06	2.96e-08	8.24958	8.88447	1.83161	Myd88	myeloid differentiation primary response gene 88
6797434	1.21e-06	3.05e-08	8.23624	8.85635	1.28506	9030617O03Rik	RIKEN cDNA 9030617O03 gene
7015403	1.23e-06	3.09e-08	8.2295	8.84215	1.83075	Plp2	proteolipid protein 2
6833286	1.24e-06	3.14e-08	-8.22225	8.82685	-1.23043	Scn8a	sodium channel, voltage-gated, type VIII, alpha
6880033	1.26e-06	3.19e-08	8.21353	8.80845	1.14589	Lpcat4	lysophosphatidylcholine acyltransferase 4
6973757	1.27e-06	3.22e-08	-8.20901	8.79891	-1.24479	Lass4	LAG1 homolog, ceramide synthase 4
6780782	1.28e-06	3.26e-08	-8.20417	8.78868	-1.29739	Mgat4b	mannoside acetylglucosaminyltransferase 4, isoenzyme B
6953762	1.29e-06	3.28e-08	-8.20113	8.78227	-3.1629	Scrn1	secernin 1
6871258	1.31e-06	3.34e-08	8.19274	8.76452	1.22584	Prdx5	peroxiredoxin 5
6879637	1.32e-06	3.39e-08	8.1856	8.74943	0.98788	Lmo2	LIM domain only 2
6825638	1.32e-06	3.39e-08	8.18536	8.74892	1.00556	Slc25a37	solute carrier family 25, member 37
6862751	1.32e-06	3.41e-08	-8.18288	8.74369	-2.73508	Cyb5	cytochrome b-5
6778375	1.32e-06	3.41e-08	-8.18226	8.74236	-1.05744	Sf3a1	splicing factor 3a, subunit 1
6854042	1.33e-06	3.44e-08	8.1779	8.73315	1.32133	Has1	hyaluronan synthase1
6940648	0.0181	0.00282	3.35161	-2.5995	2.51332	Gbp4	guanylate binding protein 4
6875039	1.42e-06	3.68e-08	8.14552	8.66457	1.47001	Il15ra	interleukin 15 receptor, alpha chain
6790774	1.46e-06	3.8e-08	-8.13087	8.63349	-1.31296	Tom1l1	target of myb1-like 1 (chicken)
6803161	1.48e-06	3.84e-08	8.1252	8.62145	1.34882	Lgmn	legumain
6993587	1.48e-06	3.86e-08	-8.12275	8.61624	-1.67025	Naalad2	N-acetylated alpha-linked acidic dipeptidase 2
6855152	1.52e-06	3.98e-08	8.10824	8.58542	1.47387	H2-T24	histocompatibility 2, T region locus 24
6941374	1.55e-06	4.07e-08	8.0977	8.56302	1.42561	Hspb8	heat shock protein 8
6768987	1.57e-06	4.15e-08	8.08897	8.54444	1.32291	Pttg1ip	pituitary tumor-transforming 1 interacting protein
6965598	1.57e-06	4.15e-08	8.08859	8.54362	1.15506	Ehd2	EH-domain containing 2
6870969	1.57e-06	4.15e-08	-8.0884	8.54323	-1.79287	Gstp2	glutathione S-transferase, pi 2
6791942	1.63e-06	4.3e-08	-8.07183	8.50794	-1.14327	Tex2	testis expressed gene 2
6981113	1.67e-06	4.43e-08	8.05752	8.47745	1.21265	Plekha2	pleckstrin homology domain-containing, family A (phosphoinositide binding specific) member 2
6824553	1.69e-06	4.48e-08	8.05202	8.46572	0.81976	Tep1	telomerase associated protein 1
6913777	1.72e-06	4.58e-08	-8.04127	8.44277	-1.33914	Akap2	A kinase (PRKA) anchor protein 2
6788014	1.73e-06	4.61e-08	-8.03829	8.43642	-1.02755	Sqstm1	sequestosome 1
6887836	1.73e-06	4.63e-08	8.03632	8.43221	1.02097	Wipf1	WAS
6839231	1.75e-06	4.68e-08	-8.0316	8.42214	-1.07764	Abat	4-aminobutyrate aminotransferase
6988291	1.8e-06	4.82e-08	8.01749	8.39199	1.91844	Vwa5a	von Willebrand factor A domain containing 5A
6815329	1.87e-06	5.02e-08	7.998	8.3503	1.9321	Plp2	proteolipid protein 2
7020371	1.88e-06	5.05e-08	7.995	8.34388	1.56628	Prdx4	peroxiredoxin 4
6788120	1.92e-06	5.17e-08	-7.98425	8.32085	-0.740327	Hnrnpab	heterogeneous nuclear ribonucleoprotein A
6992224	1.93e-06	5.23e-08	-7.97865	8.30886	-1.96727	Hyal1	hyaluronoglucosaminidase 1
6861308	0.000788	5.89e-05	4.92828	1.21703	2.50425	EG240327	predicted gene, EG240327
6828472	2.58e-09	2.08e-11	12.2114	16.2269	2.50276	Dab2	disabled homolog 2 (Drosophila)
6832351	2.01e-06	5.48e-08	-7.95668	8.26175	-1.14959	Fbln1	fibulin 1
6758261	2.01e-06	5.48e-08	7.95663	8.26165	1.11048	Fhl2	four and a half LIM domains 2
6892831	2.05e-06	5.59e-08	7.94679	8.24053	1.3662	Serinc3	serine incorporator 3
6946004	2.07e-06	5.68e-08	-7.9399	8.22574	-1.62008	Atp6v0e2	ATPase, H+ transporting, lysosomal V0 subunit E2
6845914	2.14e-06	5.86e-08	-7.92491	8.19351	-0.97002	Atp6v1a	ATPase, H+ transporting, lysosomal V1 subunit A
6867987	7.98e-10	5.19e-12	13.0963	17.6214	2.49401	Ahnak	AHNAK nucleoprotein (desmoyokin)
6785665	2.25e-06	6.19e-08	-7.89891	8.13758	-1.31958	1110020P15Rik	RIKEN cDNA 1110020P15 gene
6915559	2.25e-06	6.2e-08	7.8987	8.13711	1.58245	Fggy	FGGY carbohydrate kinase domain containing
6914517	2.25e-06	6.23e-08	-7.8962	8.13172	-1.93212	Frmd3	FERM domain containing 3
6971750	2.39e-06	6.62e-08	7.86738	8.06959	1.09543	Dhx32	DEAH (Asp-Glu-Ala-His) box polypeptide 32
6991027	2.44e-06	6.76e-08	7.85755	8.04839	1.42209	Tpbg	trophoblast glycoprotein
6776198	2.53e-06	7.03e-08	7.83948	8.00934	1.49125	Nudt4	nudix (nucleoside diphosphate linked moiety X)-type motif 4
6946979	2.64e-06	7.37e-08	-7.8174	7.96158	-1.24824	Ggcx	gamma-glutamyl carboxylase
6829277	2.64e-06	7.37e-08	-7.81698	7.96068	-1.21034	Myo10	myosin X
6952227	2.64e-06	7.39e-08	-7.8157	7.9579	-1.28431	Gpr37	G protein-coupled receptor 37
6848813	2.68e-06	7.5e-08	7.80886	7.94311	1.35003	9030025P20Rik	RIKEN cDNA 9030025P20 gene
6838455	2.69e-06	7.57e-08	-7.80449	7.93363	-1.01771	C230021P08Rik	Riken cDNA C230021P08 gene
6913195	2.69e-06	7.57e-08	-7.80448	7.93361	-1.89763	Tmod1	tropomodulin 1
6992962	2.8e-06	7.91e-08	-7.78402	7.88926	-1.1174	Ctnnb1	catenin (cadherin associated protein), beta 1
6989019	2.83e-06	7.99e-08	-7.77915	7.87869	-1.04936	Timm8b	translocase of inner mitochondrial membrane 8 homolog b (yeast)
6840778	2.89e-06	8.19e-08	7.76761	7.85365	1.87686	Hcls1	hematopoietic cell specific Lyn substrate 1
6871168	2.9e-06	8.24e-08	7.76496	7.84791	1.12905	Capn1	calpain 1
6764038	2.94e-06	8.35e-08	7.75868	7.83427	1.43008	Fcgr2b	Fc receptor, IgG, low affinity IIb
6921670	2.94e-06	8.38e-08	7.75735	7.83136	1.04591	Abca1	ATP-binding cassette, sub-family A (ABC1), member 1
7013735	2.94e-06	8.39e-08	7.75669	7.82994	1.11078	Diap2	diaphanous homolog 2 (Drosophila)
6884754	2.94e-06	8.4e-08	-7.75619	7.82885	-1.39518	2310047O13Rik	RIKEN cDNA 2310047O13 gene
6978232	2.98e-06	8.53e-08	-7.74903	7.81329	-1.65074	Lpcat2	lysophosphatidylcholine acyltransferase 2
6792373	3.01e-06	8.65e-08	7.74259	7.79929	1.20071	AF251705	cDNA sequence AF251705
6956572	3.02e-06	8.69e-08	-7.74049	7.79472	-1.16311	Tmem111	transmembrane protein 111
6758662	3.03e-06	8.75e-08	-7.73722	7.78761	-1.42319	Pms1	postmeiotic segregation increased 1 (S. cerevisiae)
6844632	3.06e-06	8.85e-08	7.73187	7.77597	1.90899	Masp1	mannan-binding lectin serine peptidase 1
6775576	3.1e-06	8.96e-08	-7.72604	7.76329	-1.12093	Appl2	adaptor protein, phosphotyrosine interaction, PH domain and leucine zipper containing 2
7017621	3.2e-06	9.27e-08	7.70995	7.72825	1.32599	Dnase1l1	deoxyribonuclease 1-like 1
6868652	3.24e-06	9.41e-08	-7.70323	7.7136	-2.67455	Ldhb	lactate dehydrogenase B
6882352	3.29e-06	9.57e-08	7.69528	7.69627	1.15354	Hck	hemopoietic cell kinase
6887089	3.29e-06	9.59e-08	7.69461	7.6948	1.42229	Rbms1	RNA binding motif, single stranded interacting protein 1
6989933	3.29e-06	9.62e-08	-7.69316	7.69165	-1.41652	Spg21	spastic paraplegia 21 homolog (human)
6836596	3.32e-06	9.71e-08	-7.68871	7.68193	-0.955293	Eif2c2	eukaryotic translation initiation factor 2C, 2
6814827	3.33e-06	9.78e-08	7.68513	7.67412	1.48088	Rasa1	RAS p21 protein activator 1
6835856	0.013	0.00185	3.52744	-2.18812	2.49043	Has2	hyaluronan synthase 2
6889219	3.38e-06	9.95e-08	-7.67716	7.65673	-1.44631	Ldlrad3	low density lipoprotein receptor class A domain containing 3
6966808	3.38e-06	9.97e-08	7.67636	7.65498	1.64304	Cd33	CD33 antigen
7018388	3.39e-06	1e-07	-7.67345	7.64862	-1.2198	Ophn1	oligophrenin 1
6851324	3.42e-06	1.01e-07	7.66902	7.63895	1.9575	Emr1	EGF-like module containing, mucin-like, hormone receptor-like sequence 1
6926167	5.96e-09	6.19e-11	11.549	15.1296	2.48649	C1qa	complement component 1, q subcomponent, alpha polypeptide
6957584	3.43e-06	1.02e-07	-7.66648	7.6334	-1.16784	Lrp6	low density lipoprotein receptor-related protein 6
6828492	3.45e-06	1.03e-07	-7.6629	7.62558	-0.908753	4921505C17Rik	RIKEN cDNA 4921505C17 gene
6855041	3.46e-06	1.03e-07	-7.66043	7.6202	-1.35885	Ppt2	palmitoyl-protein thioesterase 2
7017690	3.51e-06	1.05e-07	-7.6525	7.60286	-1.52903	Rab39b	RAB39B, member RAS oncogene family
6840828	3.52e-06	1.06e-07	-7.64965	7.59662	-0.899247	Gsk3b	glycogen synthase kinase 3 beta
6966043	3.52e-06	1.06e-07	-7.64913	7.59549	-1.105	Pgam1	phosphoglycerate mutase 1
6828822	3.55e-06	1.07e-07	-7.64478	7.58598	-0.992273	Gapdh	glyceraldehyde-3-phosphate dehydrogenase
6839080	3.64e-06	1.09e-07	-7.63296	7.5601	-0.996293	Nudt16l1	nudix (nucleoside diphosphate linked moiety X)-type motif 16-like 1
6754666	3.64e-06	1.1e-07	7.63193	7.55786	0.983287	Kifap3	kinesin-associated protein 3
6866852	0.0104	0.0014	3.64139	-1.91831	2.48184	Slc14a1	solute carrier family 14 (urea transporter), member 1
6912040	3.74e-06	1.13e-07	-7.61687	7.52486	-1.44633	Ttpa	tocopherol (alpha) transfer protein
6849481	3.91e-06	1.19e-07	7.59615	7.47944	1.15015	Itpr3	inositol 1,4,5-triphosphate receptor 3
6951440	3.93e-06	1.19e-07	-7.59249	7.47139	-1.42143	Slc25a13	solute carrier family 25 (mitochondrial carrier, adenine nucleotide translocator), member 13
6796158	3.96e-06	1.21e-07	-7.58814	7.46187	-1.20899	Syne2	synaptic nuclear envelope 2
6767354	3.97e-06	1.21e-07	-7.58589	7.45692	-0.944693	Wasf1	WASP family 1
6851322	4.13e-06	1.26e-07	7.56704	7.41551	1.19721	Vav1	vav 1 oncogene
6915138	4.13e-06	1.26e-07	-7.5666	7.41454	-1.05535	Acer2	alkaline ceramidase 2
6784280	4.16e-06	1.28e-07	7.56216	7.40478	1.43071	Tmem106a	transmembrane protein 106A
6859814	4.16e-06	1.28e-07	7.56149	7.40332	0.9453	Bin1	bridging integrator 1
6782989	4.16e-06	1.28e-07	7.55994	7.39989	1.37155	Slfn1	schlafen 1
6773633	5.17e-09	4.93e-11	11.6847	15.3581	2.47801	Aim1	absent in melanoma 1
6762345	4.21e-06	1.3e-07	7.55347	7.38568	1.4056	Btg2	B-cell translocation gene 2, anti-proliferative
6771662	4.23e-06	1.31e-07	7.55021	7.3785	0.903487	Smarcc2	SWI
6805158	4.24e-06	1.31e-07	7.54851	7.37477	1.11829	Elmo1	engulfment and cell motility 1, ced-12 homolog (C. elegans)
6932487	4.26e-06	1.33e-07	-7.54392	7.36465	-2.04233	Art3	ADP-ribosyltransferase 3
6823068	4.26e-06	1.33e-07	7.5436	7.36395	1.13879	Anxa7	annexin A7
6833276	4.26e-06	1.33e-07	-7.54334	7.36338	-0.839473	Slc4a8	solute carrier family 4 (anion exchanger), member 8
6957330	4.28e-06	1.34e-07	-7.5406	7.35736	-1.08046	Tulp3	tubby-like protein 3
6792945	4.28e-06	1.34e-07	-7.54026	7.3566	-0.959093	Dnmt3a	DNA methyltransferase 3A
7017604	4.36e-06	1.37e-07	-7.53012	7.33428	-1.97417	Renbp	renin binding protein
6764049	4.39e-06	1.38e-07	7.52637	7.32602	1.50817	Fcer1g	Fc receptor, IgE, high affinity I, gamma polypeptide
6848504	4.43e-06	1.39e-07	7.52209	7.31658	1.53959	Snx9	sorting nexin 9
6915791	4.46e-06	1.41e-07	-7.51782	7.30718	-1.41757	Pgm2	phosphoglucomutase 2
6898719	4.48e-06	1.42e-07	7.51399	7.29873	1.70731	Ctso	cathepsin O
6931823	4.48e-06	1.42e-07	-7.51393	7.29859	-0.877347	Cep135	centrosomal protein 135
6896852	4.53e-06	1.43e-07	7.5082	7.28596	1.61179	Bbs12	Bardet-Biedl syndrome 12 (human)
6895672	4.58e-06	1.45e-07	-7.50255	7.27349	-1.95164	Fabp5	fatty acid binding protein 5, epidermal
6955381	4.69e-06	1.49e-07	-7.49016	7.24614	-1.25641	Mcm2	minichromosome maintenance deficient 2 mitotin (S. cerevisiae)
6876430	8.17e-06	2.8e-07	7.20328	6.60732	2.45348	Ptgs1	prostaglandin-endoperoxide synthase 1
6755714	4.8e-06	1.53e-07	7.47735	7.21785	1.048	Tmem63a	transmembrane protein 63a
6957161	4.8e-06	1.53e-07	-7.47729	7.21771	-0.92832	Gapdh	glyceraldehyde-3-phosphate dehydrogenase
6999522	4.91e-06	1.57e-07	-7.46625	7.19332	-1.57376	Cck	cholecystokinin
6764578	4.91e-06	1.57e-07	-7.46568	7.19206	-1.00924	Cabc1	chaperone, ABC1 activity of bc1 complex like (S. pombe)
6786249	3.42e-08	4.59e-10	10.3985	13.1057	2.45081	Plek	pleckstrin
6778037	4.93e-06	1.59e-07	7.46223	7.18444	1.13415	Mbc2	membrane bound C2 domain containing protein
6791504	5.05e-06	1.63e-07	-7.45023	7.15787	-1.30607	Brca1	breast cancer 1
6892504	5.11e-06	1.65e-07	7.44368	7.14338	1.50908	Samhd1	SAM domain and HD domain, 1
6818118	5.14e-06	1.66e-07	7.44064	7.13666	1.43037	Arhgap22	Rho GTPase activating protein 22
6843178	5.2e-06	1.69e-07	-7.43446	7.12295	-1.16792	Il10rb	interleukin 10 receptor, beta
6810782	5.2e-06	1.69e-07	-7.43368	7.12122	-1.20176	Pfkp	phosphofructokinase, platelet
6990398	5.24e-06	1.71e-07	-7.42905	7.11097	-1.90435	Mns1	meiosis-specific nuclear structural protein 1
6962925	5.3e-06	1.73e-07	7.42289	7.09732	1.3701	Pgm2l1	phosphoglucomutase 2-like 1
6831798	5.3e-06	1.73e-07	7.42249	7.09642	1.43815	Ncf4	neutrophil cytosolic factor 4
6994954	5.3e-06	1.73e-07	-7.42153	7.09431	-0.835433	Arhgef12	Rho guanine nucleotide exchange factor (GEF) 12
6869979	5.31e-06	1.74e-07	7.42021	7.09137	0.943367	Sfxn3	sideroflexin 3
6932570	5.41e-06	1.77e-07	-7.41089	7.0707	-0.979293	Gapdh	glyceraldehyde-3-phosphate dehydrogenase
6926654	5.55e-06	1.82e-07	7.39867	7.04358	1.1271	Tnfrsf1b	tumor necrosis factor receptor superfamily, member 1b
6808609	5.55e-06	1.83e-07	-7.39776	7.04157	-1.7541	Mef2c	myocyte enhancer factor 2C
7019488	5.58e-06	1.84e-07	-7.39435	7.034	-2.06085	Tspan6	tetraspanin 6
6798399	5.58e-06	1.84e-07	7.39339	7.03186	0.88932	Fam62b	family with sequence similarity 62, member B
6831850	5.61e-06	1.86e-07	7.39024	7.02486	0.821073	Lgals1	lectin, galactose binding, soluble 1
6780871	5.61e-06	1.86e-07	-7.38996	7.02424	-1.01274	Sar1b	SAR1 gene homolog B (S. cerevisiae)
7017668	5.61e-06	1.86e-07	7.3887	7.02144	1.11016	Mpp1	membrane protein, palmitoylated
6892997	5.62e-06	1.87e-07	7.387	7.01767	1.26242	Zfp334	zinc finger protein 334
6876226	5.8e-06	1.93e-07	7.37222	6.98483	0.899147	Fam129b	family with sequence similarity 129, member B
6957789	5.87e-06	1.96e-07	-7.36579	6.97053	-1.15679	Eps8	epidermal growth factor receptor pathway substrate 8
6933073	5.9e-06	1.98e-07	7.36198	6.96203	1.16957	Pkd2	polycystic kidney disease 2
6899741	5.9e-06	1.98e-07	7.36184	6.96172	1.4685	Mtmr11	myotubularin related protein 11
6961913	5.96e-06	2e-07	7.35637	6.94955	1.9984	Abhd2	abhydrolase domain containing 2
6970635	6.05e-06	2.03e-07	7.34876	6.93263	1.78043	Rras2	related RAS viral (r-ras) oncogene homolog 2
6833184	6.17e-06	2.08e-07	-7.33911	6.91113	-1.41143	Smarcd1	SWI
6907638	6.21e-06	2.09e-07	-7.33577	6.9037	-2.00469	Atp1a1	ATPase, Na+
6897599	6.29e-06	2.12e-07	-7.32892	6.88842	-1.42635	Dclk1	doublecortin-like kinase 1
6904297	6.3e-06	2.13e-07	7.32745	6.88513	1.07009	Anxa5	annexin A5
6926166	2.33e-08	2.81e-10	10.6722	13.6014	2.43729	C1qc	complement component 1, q subcomponent, C chain
6771641	6.5e-06	2.21e-07	7.31165	6.8499	1.57263	Stat2	signal transducer and activator of transcription 2
6906912	0.00503	0.000574	4.0052	-1.04388	2.42986	S100a9	S100 calcium binding protein A9 (calgranulin B)
6889891	7.26e-07	1.65e-08	8.53506	9.48029	2.41801	Grem1	gremlin 1
6995828	6.94e-08	1.09e-09	9.92927	12.2348	2.41097	C230081A13Rik	RIKEN cDNA C230081A13 gene
6992866	7.06e-06	2.41e-07	-7.27129	6.75974	-1.13471	Vill	villin-like
6860925	7.62e-06	2.61e-07	7.23597	6.68065	0.985753	Snx2	sorting nexin 2
6875748	7.77e-06	2.66e-07	-7.22679	6.66007	-1.34859	Bmyc	brain expressed myelocytomatosis oncogene
6853899	4.41e-07	9.22e-09	8.82207	10.0683	2.40627	Thbs2	thrombospondin 2
6780933	8.19e-06	2.82e-07	-7.20143	6.60317	-1.20555	Vdac1	voltage-dependent anion channel 1
6958439	8.28e-06	2.85e-07	-7.19549	6.58983	-2.39717	Dennd5b	DENN
7014702	8.37e-06	2.89e-07	7.19024	6.57802	1.94111	Acot9	acyl-CoA thioesterase 9
6911857	8.41e-06	2.91e-07	-7.18701	6.57078	-1.00876	Tmem55a	transmembrane protein 55A
6788264	8.41e-06	2.91e-07	-7.18665	6.56995	-0.982313	Hspa4	heat shock protein 4
6858773	8.42e-06	2.92e-07	7.18506	6.56639	1.44511	Colec12	collectin sub-family member 12
6811684	8.46e-06	2.94e-07	7.18244	6.5605	0.883213	Hist1h2bf	histone cluster 1, H2bf
6900994	8.64e-06	3e-07	7.17209	6.53723	1.14526	Bcar3	breast cancer anti-estrogen resistance 3
6868649	8.92e-06	3.11e-07	7.15735	6.50405	1.00897	Fam108b	family with sequence similarity 108, member B
6996432	9.01e-06	3.14e-07	-7.15174	6.49141	-1.19697	Aph1b	anterior pharynx defective 1b homolog (C. elegans)
6950125	5.17e-08	7.56e-10	10.125	12.6014	2.40301	Clec2d	C-type lectin domain family 2, member d
6959421	4.13e-09	3.78e-11	11.8454	15.6264	2.40212	Gmfg	glia maturation factor, gamma
6820472	9.4e-06	3.3e-07	7.1306	6.44377	1.39388	Epsti1	epithelial stromal interaction 1 (breast)
6961182	9.46e-06	3.32e-07	7.12733	6.43639	1.23663	Tarsl2	threonyl-tRNA synthetase-like 2
6792649	9.65e-06	3.39e-07	7.11738	6.41396	0.821833	Timp2	tissue inhibitor of metalloproteinase 2
6889191	9.7e-06	3.41e-07	-7.11462	6.40773	-1.48423	B230118H07Rik	RIKEN cDNA B230118H07 gene
6910122	9.73e-06	3.43e-07	7.11226	6.4024	0.831673	Sh3glb1	SH3-domain GRB2-like B1 (endophilin)
6755210	9.76e-06	3.45e-07	7.11047	6.39836	1.80526	Cd84	CD84 antigen
6825104	4.22e-07	8.74e-09	8.84854	10.1219	2.39654	D14Ertd668e	DNA segment, Chr 14, ERATO Doi 668, expressed
6940674	0.0028	0.000277	4.30073	-0.323548	2.38924	Gbp4	guanylate binding protein 4
6775412	1.04e-05	3.69e-07	-7.07959	6.32858	-1.47422	Gng7	guanine nucleotide binding protein (G protein), gamma 7
6755240	1.04e-05	3.7e-07	7.07899	6.32724	1.62247	Slamf9	SLAM family member 9
6933625	1.05e-05	3.73e-07	7.07528	6.31883	1.90489	Oasl2	2'-5' oligoadenylate synthetase-like 2
6901657	1.05e-05	3.73e-07	7.07503	6.31829	1.05743	Ppp3ca	protein phosphatase 3, catalytic subunit, alpha isoform
6910668	1.08e-05	3.85e-07	-7.06101	6.28655	-1.31813	St6galnac3	ST6 (alpha-N-acetyl-neuraminyl-2,3-beta-galactosyl-1,3)-N-acetylgalactosaminide alpha-2,6-sialyltransferase 3
6792031	1.08e-05	3.86e-07	7.05962	6.28341	1.06525	Prkca	protein kinase C, alpha
6980270	1.09e-05	3.89e-07	7.05633	6.27597	1.66304	Efnb2	ephrin B2
6757975	1.09e-05	3.89e-07	-7.05577	6.27468	-1.36305	Mgat4a	mannoside acetylglucosaminyltransferase 4, isoenzyme A
6861850	1.09e-05	3.9e-07	7.0547	6.27226	1.25882	Tcf4	transcription factor 4
6899743	1.1e-05	3.94e-07	-7.05015	6.26197	-0.9301	Sv2a	synaptic vesicle glycoprotein 2 a
6892905	1.11e-05	4.02e-07	7.04168	6.24277	0.7531	Sdc4	syndecan 4
6919304	1.12e-05	4.04e-07	7.03939	6.23759	1.85005	Plag1	pleiomorphic adenoma gene 1
6771920	1.12e-05	4.04e-07	-7.03911	6.23694	-0.987007	Mthfd1l	methylenetetrahydrofolate dehydrogenase (NADP+ dependent) 1-like
6764231	1.18e-05	4.27e-07	7.01446	6.18105	1.9921	BC094916	cDNA sequence BC094916
6790245	1.19e-05	4.32e-07	7.00919	6.16908	1.23389	Slfn10	schlafen 10
6908800	1.19e-05	4.33e-07	-7.00888	6.16838	-0.92082	Abcd3	ATP-binding cassette, sub-family D (ALD), member 3
6750086	1.19e-05	4.33e-07	-7.0084	6.16728	-1.09523	Pip5k3	phosphatidylinositol-3-phosphate
6774719	1.21e-05	4.4e-07	7.00117	6.15086	1.11818	Arid5b	AT rich interactive domain 5B (MRF1-like)
6921937	1.22e-05	4.44e-07	-6.99748	6.14249	-1.06355	Gapdh	glyceraldehyde-3-phosphate dehydrogenase
6755975	1.22e-05	4.47e-07	-6.99388	6.13429	-1.30607	Bpnt1	bisphosphate 3'-nucleotidase 1
6845435	1.23e-05	4.49e-07	6.99231	6.13073	1.60687	Cd86	CD86 antigen
6950792	1.23e-05	4.52e-07	-6.98967	6.12474	-1.16799	Cmas	cytidine monophospho-N-acetylneuraminic acid synthetase
6963744	1.24e-05	4.54e-07	6.98691	6.11847	1.19006	Nucb2	nucleobindin 2
6964517	1.26e-05	4.65e-07	6.97703	6.096	0.8413	Tacc2	transforming, acidic coiled-coil containing protein 2
6829361	1.67e-07	2.97e-09	9.39835	11.2158	2.37517	Tiaf2	TGF-beta1-induced anti-apoptotic factor 2
6863582	1.27e-05	4.7e-07	-6.97218	6.08497	-1.54131	Kctd1	potassium channel tetramerisation domain containing 1
6855876	1.29e-05	4.78e-07	-6.9641	6.06658	-0.83064	Daam2	dishevelled associated activator of morphogenesis 2
6901059	1.3e-05	4.82e-07	-6.96103	6.0596	-1.03765	Prss12	protease, serine, 12 neurotrypsin (motopsin)
6971678	1.33e-05	4.93e-07	-6.95089	6.0365	-1.62676	Oat	ornithine aminotransferase
6784270	1.33e-05	4.93e-07	6.95026	6.03508	1.03571	Ifi35	interferon-induced protein 35
6840086	1.33e-05	4.94e-07	-6.94992	6.0343	-0.96208	Dnajb11	DnaJ (Hsp40) homolog, subfamily B, member 11
7018585	1.34e-05	5e-07	-6.94446	6.02186	-1.14699	Cited1	Cbp
6879020	1.35e-05	5.02e-07	6.94245	6.01727	1.38222	Sfpi1	SFFV proviral integration 1
6855068	1.35e-05	5.03e-07	6.94131	6.01467	1.78595	D17H6S56E-5	DNA segment, Chr 17, human D6S56E 5
6972413	1.38e-05	5.15e-07	6.93101	5.9912	0.99352	Tnfrsf22	tumor necrosis factor receptor superfamily, member 22
6840129	1.38e-05	5.19e-07	6.92824	5.98488	1.65505	Rtp4	receptor transporter protein 4
6825684	1.39e-05	5.2e-07	-6.92725	5.98264	-1.13243	Sorbs3	sorbin and SH3 domain containing 3
6944262	1.39e-05	5.22e-07	-6.9255	5.97863	-1.04231	Foxp2	forkhead box P2
6955320	1.42e-05	5.35e-07	-6.91427	5.95301	-1.93004	Eefsec	eukaryotic elongation factor, selenocysteine-tRNA-specific
6963534	1.42e-05	5.37e-07	6.91292	5.94993	0.824287	Mical2	microtubule associated monoxygenase, calponin and LIM domain containing 2
6899760	1.42e-05	5.38e-07	6.91207	5.948	1.10878	Txnip	thioredoxin interacting protein
6933138	1.43e-05	5.4e-07	6.90991	5.94305	1.40661	Lrrc8c	leucine rich repeat containing 8 family, member C
6950413	2.54e-08	3.2e-10	10.6001	13.4716	2.36261	Emp1	epithelial membrane protein 1
6758984	1.45e-05	5.48e-07	-6.90358	5.9286	-1.02696	Trak2	trafficking protein, kinesin binding 2
6989209	1.45e-05	5.5e-07	-6.9025	5.92614	-1.2647	Idh3a	isocitrate dehydrogenase 3 (NAD+) alpha
6875602	1.45e-05	5.52e-07	6.90017	5.92084	1.08421	Acbd5	acyl-Coenzyme A binding domain containing 5
7017897	1.46e-05	5.56e-07	-6.89742	5.91453	-1.03114	Gapdh	glyceraldehyde-3-phosphate dehydrogenase
6855062	1.46e-05	5.57e-07	-6.89613	5.9116	-1.32019	C2	complement component 2 (within H-2S)
6896611	1.48e-05	5.66e-07	-6.88916	5.89567	-0.800227	Ndufb5	NADH dehydrogenase (ubiquinone) 1 beta subcomplex, 5
6891905	1.5e-05	5.72e-07	6.88479	5.88569	0.93756	Cst3	cystatin C
6775559	1.5e-05	5.74e-07	6.88291	5.88138	1.43647	Slc41a2	solute carrier family 41, member 2
6828374	1.52e-05	5.85e-07	-6.87484	5.86294	-2.33245	Oxct1	3-oxoacid CoA transferase 1
6763941	1.59e-05	6.1e-07	6.85618	5.82024	1.73513
6893556	6.51e-06	2.21e-07	7.31072	6.84783	2.35029	Zbp1	Z-DNA binding protein 1
7016711	1.61e-05	6.2e-07	6.84943	5.80477	1.06689	ENSMUSG00000053512	predicted gene, ENSMUSG00000053512
6858563	1.63e-05	6.28e-07	6.84341	5.79099	1.84404	Svil	supervillin
6792122	1.63e-05	6.29e-07	6.84243	5.78874	1.08725	Abca9	ATP-binding cassette, sub-family A (ABC1), member 9
6907958	1.65e-05	6.39e-07	6.83575	5.77343	1.07468	Cept1	choline
6914029	1.68e-05	6.52e-07	-6.8268	5.75293	-0.795393	6330416G13Rik	RIKEN cDNA 6330416G13 gene
6799524	1.69e-05	6.54e-07	-6.8255	5.74995	-1.15071	Rnf144a	ring finger protein 144A
6963972	1.69e-05	6.56e-07	-6.82447	5.74758	-0.840693	Mettl9	methyltransferase like 9
6949790	1.7e-05	6.62e-07	6.82042	5.73829	1.06263	667277	predicted gene, 667277
6816714	1.72e-05	6.7e-07	6.81491	5.72565	1.09291	Pxk	PX domain containing serine
6869796	1.72e-05	6.73e-07	6.81286	5.72095	1.01404	Marveld1	MARVEL (membrane-associating) domain containing 1
6755242	1.36e-07	2.31e-09	9.53031	11.4725	2.33624	Tagln2	transgelin 2
6936987	1.76e-05	6.89e-07	-6.80253	5.69723	-0.917727	Hadha	hydroxyacyl-Coenzyme A dehydrogenase
6796594	1.83e-05	7.19e-07	-6.78363	5.65382	-1.10724	Ptgr2	prostaglandin reductase 2
7020802	1.85e-05	7.24e-07	6.78053	5.64668	1.92656	Tlr7	toll-like receptor 7
6996638	1.87e-05	7.37e-07	-6.77307	5.62955	-1.03459	Fam81a	family with sequence similarity 81, member A
6758654	1.9e-05	7.46e-07	-6.76734	5.61637	-1.98843	1700019D03Rik	RIKEN cDNA 1700019D03 gene
6949833	1.92e-05	7.59e-07	-6.76023	5.6	-1.04681	C530028O21Rik	RIKEN cDNA C530028O21 gene
6949744	1.93e-05	7.62e-07	6.75822	5.59538	1.80905	Clec4n	C-type lectin domain family 4, member n
6901962	1.96e-05	7.74e-07	-6.75135	5.57956	-1.44456	Ccbl2	cysteine conjugate-beta lyase 2
6819629	1.96e-05	7.75e-07	6.75054	5.57771	1.31076	Kcnrg	potassium channel regulator
6892579	2.05e-05	8.11e-07	6.73075	5.53212	1.64393	Tgm2	transglutaminase 2, C polypeptide
6804033	2.08e-05	8.27e-07	6.72209	5.51216	1.61192	Wdr60	WD repeat domain 60
6818944	2.08e-05	8.28e-07	6.72152	5.51083	1.36231	Pnp1	purine-nucleoside phosphorylase 1
6957249	2.1e-05	8.36e-07	-6.71744	5.50143	-1.21192	Ndufa9	NADH dehydrogenase (ubiquinone) 1 alpha subcomplex, 9
6831959	1.88e-07	3.42e-09	9.32584	11.0738	2.33353	Apobec3	apolipoprotein B mRNA editing enzyme, catalytic polypeptide 3
6767850	2.12e-05	8.45e-07	-6.71288	5.49091	-1.32711	Slc35f1	solute carrier family 35, member F1
6789274	2.15e-05	8.59e-07	6.70557	5.47406	1.10486	Chd3	chromodomain helicase DNA binding protein 3
6900265	2.17e-05	8.68e-07	6.70113	5.46379	1.31727	Tmem77	transmembrane protein 77
6938678	1.04e-06	2.52e-08	8.32799	9.04922	2.32998	Tlr1	toll-like receptor 1
6997037	2.18e-05	8.78e-07	-6.69622	5.45247	-1.60654	2310046A06Rik	RIKEN cDNA 2310046A06 gene
6946313	2.18e-05	8.78e-07	6.69584	5.45158	1.17291	Creb5	cAMP responsive element binding protein 5
6844653	2.18e-05	8.81e-07	6.69474	5.44905	1.22723	Bcl6	B-cell leukemia
6798285	2.18e-05	8.81e-07	6.69459	5.4487	1.38241	Pld4	phospholipase D family, member 4
6899520	1.95e-07	3.55e-09	9.30607	11.035	2.31616	S100a10	S100 calcium binding protein A10 (calpactin)
6825096	2.21e-05	8.94e-07	6.68822	5.43398	1.65336	Phf11	PHD finger protein 11
6829598	2.23e-05	9.02e-07	6.68436	5.42509	1.30429	Sdc2	syndecan 2
6751362	2.23e-05	9.04e-07	6.68345	5.42296	1.1848	Ugt1a10	UDP glycosyltransferase 1 family, polypeptide A10
6884814	2.23e-05	9.04e-07	-6.68306	5.42206	-1.49615	Trdmt1	tRNA aspartic acid methyltransferase 1
6790046	2.26e-05	9.17e-07	6.67679	5.40758	0.97004	Evi2b	ecotropic viral integration site 2b
6765276	2.27e-05	9.25e-07	-6.67333	5.39959	-1.64128	Gstp2	glutathione S-transferase, pi 2
6900348	2.27e-05	9.26e-07	-6.67265	5.39802	-2.75037	Gstm5	glutathione S-transferase, mu 5
6938704	2.27e-05	9.27e-07	6.67229	5.39717	1.28227	Ugdh	UDP-glucose dehydrogenase
6749115	2.27e-05	9.29e-07	-6.67119	5.39465	-2.81229	Gulp1	GULP, engulfment adaptor PTB domain containing 1
6796768	2.35e-05	9.62e-07	-6.65597	5.35944	-0.99954	2310044G17Rik	RIKEN cDNA 2310044G17 gene
6851320	2.35e-05	9.64e-07	6.65496	5.35711	1.10079	Trip10	thyroid hormone receptor interactor 10
6838925	2.41e-05	9.9e-07	6.64372	5.33108	0.7774	Lgals1	lectin, galactose binding, soluble 1
6806958	0.00778	0.000978	3.7884	-1.56708	2.30516	Aspn	asporin
6894180	2.42e-05	9.94e-07	6.64169	5.32639	1.1669	Cables2	CDK5 and Abl enzyme substrate 2
6971316	2.45e-05	1.01e-06	6.63496	5.3108	0.819733	Mvp	major vault protein
6956748	2.46e-05	1.01e-06	-6.63315	5.30661	-0.829613	Plxnd1	plexin D1
6882615	2.46e-05	1.02e-06	6.6309	5.30139	0.86266	Epb4.1l1	erythrocyte protein band 4.1-like 1
6772875	2.46e-05	1.02e-06	-6.63042	5.30029	-1.12574	L3mbtl3	l(3)mbt-like 3 (Drosophila)
6768985	2.47e-05	1.02e-06	6.62898	5.29696	0.990147	Itgb2	integrin beta 2
6940841	2.49e-05	1.03e-06	6.6243	5.28611	1.91849	Tgfbr3	transforming growth factor, beta receptor III
6816317	2.58e-05	1.07e-06	6.60936	5.25146	1.49354	Parp8	poly (ADP-ribose) polymerase family, member 8
7012468	2.59e-05	1.08e-06	6.60715	5.24635	1.30713	Mageb1	melanoma antigen, family B, 1
6940236	2.6e-05	1.08e-06	6.60391	5.23883	1.89081	Antxr2	anthrax toxin receptor 2
6769080	2.61e-05	1.09e-06	6.60191	5.23419	0.941447	Cstb	cystatin B
6802532	2.69e-05	1.12e-06	-6.58845	5.20294	-0.941747	Sptlc2	serine palmitoyltransferase, long chain base subunit 2
6972115	2.76e-05	1.15e-06	-6.57717	5.17675	-1.72301	1810014F10Rik	RIKEN cDNA 1810014F10 gene
7020716	2.86e-05	1.2e-06	6.55984	5.13648	1.35524	Mospd2	motile sperm domain containing 2
6945090	2.89e-05	1.21e-06	-6.55532	5.12596	-0.85384	Klhdc10	kelch domain containing 10
6847972	2.91e-05	1.22e-06	6.55237	5.11912	1.46281	Runx1	runt related transcription factor 1
6782278	3.15e-05	1.33e-06	-6.51608	5.03464	-0.984807	1200014J11Rik	RIKEN cDNA 1200014J11 gene
6885652	3.16e-05	1.33e-06	-6.51523	5.03265	-1.00717	Gapdh	glyceraldehyde-3-phosphate dehydrogenase
6957185	3.2e-05	1.35e-06	6.50932	5.01887	1.55881	Cd9	CD9 antigen
6795881	3.2e-05	1.35e-06	6.50746	5.01453	1.34763	Frmd6	FERM domain containing 6
6811117	3.2e-05	1.36e-06	6.50672	5.01282	1.23393	Tbce	tubulin-specific chaperone e
6769515	3.2e-05	1.36e-06	-6.50631	5.01187	-1.018	Fbxo7	F-box protein 7
6954385	4.66e-05	2.1e-06	6.31786	4.57054	2.30511	Gadd45a	growth arrest and DNA-damage-inducible 45 alpha
6888310	3.29e-05	1.4e-06	-6.49424	4.98371	-1.13009	Txndc14	thioredoxin domain containing 14
6775473	3.3e-05	1.4e-06	-6.49236	4.97933	-1.47703	Gna11	guanine nucleotide binding protein, alpha 11
6963946	3.32e-05	1.41e-06	-6.48857	4.97049	-0.801413	Uqcrc2	ubiquinol cytochrome c reductase core protein 2
6849990	3.35e-05	1.43e-06	6.48468	4.96141	1.39105	Tapbp	TAP binding protein
6794360	3.35e-05	1.43e-06	6.48345	4.95854	1.17225	Twist1	twist gene homolog 1 (Drosophila)
6763937	3.36e-05	1.44e-06	6.48132	4.95356	1.32458	Pbx1	pre B-cell leukemia transcription factor 1
6989483	3.37e-05	1.44e-06	6.47913	4.94846	0.762687	Nptn	neuroplastin
6966039	3.37e-05	1.45e-06	6.47899	4.94812	1.01499	Ltbp4	latent transforming growth factor beta binding protein 4
7014035	3.39e-05	1.46e-06	-6.47567	4.94036	-1.00144	Plp1	proteolipid protein (myelin) 1
6747343	3.4e-05	1.46e-06	6.47427	4.93711	1.10893	Rb1cc1	RB1-inducible coiled-coil 1
6824206	3.4e-05	1.46e-06	-6.47381	4.93604	-1.00267	Ero1l	ERO1-like (S. cerevisiae)
6820057	3.42e-05	1.47e-06	-6.4704	4.92806	-1.13769	Bin3	bridging integrator 3
6912099	3.49e-05	1.5e-06	-6.46173	4.90782	-1.33941	6230409E13Rik	RIKEN cDNA 6230409E13 gene
6814557	3.51e-05	1.51e-06	6.45873	4.90081	1.17123	Nr2f1	nuclear receptor subfamily 2, group F, member 1
6819573	3.51e-05	1.52e-06	-6.45737	4.89763	-0.816493	Mipep	mitochondrial intermediate peptidase
6757634	3.55e-05	1.54e-06	-6.45284	4.88705	-1.13224	Ptp4a1	protein tyrosine phosphatase 4a1
6917105	3.55e-05	1.54e-06	-6.45139	4.88366	-1.33709	Ftl2	ferritin light chain 2
6802989	3.56e-05	1.54e-06	-6.45052	4.88164	-1.37697	Galc	galactosylceramidase
6971274	3.64e-05	1.58e-06	6.4397	4.85631	0.816493	Cln3	ceroid lipofuscinosis, neuronal 3, juvenile (Batten, Spielmeyer-Vogt disease)
6764910	3.64e-05	1.58e-06	-6.43914	4.85501	-1.04175	Lyplal1	lysophospholipase-like 1
6923525	3.69e-05	1.61e-06	-6.4326	4.83972	-1.03805	Cyp2j9	cytochrome P450, family 2, subfamily j, polypeptide 9
6872797	3.72e-05	1.62e-06	-6.4289	4.83107	-0.8279	Pank1	pantothenate kinase 1
6908068	3.72e-05	1.63e-06	-6.42814	4.82929	-1.45988	4933431E20Rik	RIKEN cDNA 4933431E20 gene
6869932	3.73e-05	1.63e-06	-6.42707	4.82677	-1.38171	Scd2	stearoyl-Coenzyme A desaturase 2
6797880	3.81e-05	1.67e-06	-6.41712	4.80348	-0.726507	Ccnk	cyclin K
6896519	3.84e-05	1.68e-06	6.41299	4.79383	1.65979	Skil	SKI-like
6986090	3.84e-05	1.68e-06	-6.41289	4.79357	-0.776	Egln1	EGL nine homolog 1 (C. elegans)
6965348	3.93e-05	1.73e-06	-6.4018	4.76761	-1.02636	Dhcr7	7-dehydrocholesterol reductase
6782005	3.93e-05	1.73e-06	-6.40107	4.76589	-1.40026	A030009H04Rik	RIKEN cDNA A030009H04 gene
6754143	3.94e-05	1.74e-06	6.39997	4.76332	0.831527	Rnasel	ribonuclease L (2', 5'-oligoisoadenylate synthetase-dependent)
6970131	3.97e-05	1.75e-06	6.39527	4.7523	1.02649	Prkcdbp	protein kinase C, delta binding protein
6802098	4.08e-05	1.8e-06	6.38356	4.72484	1.22035	Actn1	actinin, alpha 1
6939985	4.14e-05	1.83e-06	6.37635	4.70793	1.32018	Naaa	N-acylethanolamine acid amidase
6828651	4.15e-05	1.84e-06	-6.37542	4.70575	-0.71502	Lmbrd2	LMBR1 domain containing 2
6985900	4.16e-05	1.84e-06	-6.3737	4.70171	-1.2638	Slc7a5	solute carrier family 7 (cationic amino acid transporter, y+ system), member 5
6868041	4.21e-05	1.87e-06	6.36748	4.68713	1.11734	Cybasc3	cytochrome b, ascorbate dependent 3
6947620	4.23e-05	1.88e-06	-6.36498	4.68126	-0.799627	Tia1	cytotoxic granule-associated RNA binding protein 1
6829504	4.24e-05	1.89e-06	6.36322	4.67711	1.0003	Dap	death-associated protein
6895460	4.26e-05	1.9e-06	-6.36118	4.67233	-0.755773	Zfhx4	zinc finger homeodomain 4
6897008	4.26e-05	1.9e-06	-6.36028	4.67023	-1.74711	3110057O12Rik	RIKEN cDNA 3110057O12 gene
6985328	4.31e-05	1.92e-06	6.35532	4.65857	1.08113	Il34	interleukin 34
6898932	4.38e-05	1.96e-06	-6.34783	4.64099	-1.51139	ENSMUSG00000044330	predicted gene, ENSMUSG00000044330
6983076	0.00715	0.000886	3.82878	-1.47006	2.30417	9530019H20Rik	RIKEN cDNA 9530019H20 gene
6765307	4.48e-05	2.01e-06	6.33627	4.61382	1.69713	Sertad4	SERTA domain containing 4
6784787	4.53e-05	2.03e-06	-6.33151	4.60265	-1.10835	Arsg	arylsulfatase G
6992414	4.56e-05	2.05e-06	-6.32775	4.5938	-1.02057	Cdc25a	cell division cycle 25 homolog A (S. pombe)
6868386	0.00123	0.000101	4.70758	0.674886	2.30251	A230083H22Rik	RIKEN cDNA A230083H22 gene
6977096	4.71e-05	2.12e-06	6.31346	4.56019	0.763253	Jak3	Janus kinase 3
6989038	4.71e-05	2.13e-06	-6.31263	4.55824	-2.39305	Cryab	crystallin, alpha B
6967914	4.71e-05	2.13e-06	6.31215	4.55711	0.8101	Tjp1	tight junction protein 1
6846646	4.78e-05	2.16e-06	-6.30535	4.5411	-1.00491	Nsun3	NOL1
6917336	4.8e-05	2.18e-06	6.30237	4.53408	0.87566	Ptp4a2	protein tyrosine phosphatase 4a2
6845079	0.0127	0.00179	3.54091	-2.15634	2.29985	Apod	apolipoprotein D
6872834	0.00149	0.000128	4.61231	0.440795	2.298	Ankrd1	ankyrin repeat domain 1 (cardiac muscle)
6803780	4.87e-05	2.22e-06	-6.29476	4.51617	-0.959647	2810452K22Rik	RIKEN cDNA 2810452K22 gene
6824826	4.9e-05	2.23e-06	6.2918	4.5092	1.53305	Psme2	proteasome (prosome, macropain) 28 subunit, beta
6932883	4.9e-05	2.23e-06	6.29143	4.50833	1.25056	Agpat9	1-acylglycerol-3-phosphate O-acyltransferase 9
7018750	4.91e-05	2.24e-06	-6.29015	4.50532	-0.94054	Atrx	alpha thalassemia
6931792	4.97e-05	2.27e-06	6.2844	4.49177	0.674653	Tmem165	transmembrane protein 165
6947737	5.08e-05	2.32e-06	-6.27453	4.46851	-0.70656	Copg	coatomer protein complex, subunit gamma
6869305	4.42e-05	1.98e-06	6.34311	4.62989	2.28109	Stambpl1	Stam binding protein like 1
6838564	5.11e-05	2.35e-06	-6.27057	4.45917	-0.88534	Tcfcp2	transcription factor CP2
6977058	5.12e-05	2.35e-06	6.26952	4.4567	0.598893	Myo9b	myosin IXb
6994431	5.13e-05	2.36e-06	6.26802	4.45316	1.33431	Fli1	Friend leukemia integration 1
6987384	5.19e-05	2.39e-06	6.2625	4.44014	0.902627	AB124611	cDNA sequence AB124611
6749392	5.22e-05	2.41e-06	6.25968	4.43349	0.82228	Stat4	signal transducer and activator of transcription 4
6964160	5.22e-05	2.41e-06	6.25913	4.4322	1.29471	Il4ra	interleukin 4 receptor, alpha
6868110	5.26e-05	2.43e-06	6.25494	4.42232	1.42379	Ms4a4d	membrane-spanning 4-domains, subfamily A, member 4D
7014941	5.27e-05	2.44e-06	6.2536	4.41915	0.999267	Ctps2	cytidine 5'-triphosphate synthase 2
6907262	3.04e-09	2.54e-11	12.0889	16.0275	2.27796	Fcgr1	Fc receptor, IgG, high affinity I
6885796	5.33e-05	2.48e-06	6.2473	4.40429	1.92465	Ptges	prostaglandin E synthase
6972106	5.33e-05	2.48e-06	6.24727	4.40422	0.878693	Adam8	a disintegrin and metallopeptidase domain 8
6850537	5.35e-05	2.49e-06	-6.24496	4.39877	-1.45367	Cyp39a1	cytochrome P450, family 39, subfamily a, polypeptide 1
6963036	5.37e-05	2.5e-06	-6.24294	4.394	-0.79752	Art5	ADP-ribosyltransferase 5
6972471	5.41e-05	2.52e-06	-6.23992	4.38687	-1.16942	Fadd	Fas (TNFRSF6)-associated via death domain
6777994	5.43e-05	2.53e-06	6.23758	4.38133	1.15275	Rbms2	RNA binding motif, single stranded interacting protein 2
6939661	5.45e-05	2.55e-06	6.23542	4.37625	0.868967	Cenpc1	centromere protein C1
6994958	5.55e-05	2.6e-06	6.22706	4.3565	1.27235	Oaf	OAF homolog (Drosophila)
6763495	5.61e-05	2.63e-06	6.22217	4.34494	0.837213	Rabgap1l	RAB GTPase activating protein 1-like
6758862	5.61e-05	2.63e-06	6.2214	4.34312	1.36371	Satb2	special AT-rich sequence binding protein 2
6923317	5.62e-05	2.64e-06	-6.2204	4.34077	-0.906327	Gapdh	glyceraldehyde-3-phosphate dehydrogenase
6762326	5.62e-05	2.64e-06	-6.2194	4.3384	-0.907793	Optc	opticin
6980298	5.81e-05	2.74e-06	-6.20463	4.3035	-1.71702	Lig4	ligase IV, DNA, ATP-dependent
6836805	5.82e-05	2.74e-06	6.20396	4.3019	1.33455	Plec1	plectin 1
6824850	5.87e-05	2.77e-06	6.19991	4.29232	1.47054	Sdr39u1	short chain dehydrogenase
6983950	5.87e-05	2.77e-06	-6.1988	4.2897	-1.4885	Neto2	neuropilin (NRP) and tolloid (TLL)-like 2
6831800	5.9e-05	2.79e-06	6.19625	4.28368	1.01715	Csf2rb	colony stimulating factor 2 receptor, beta, low-affinity (granulocyte-macrophage)
6993296	5.91e-05	2.8e-06	6.19522	4.28124	1.32043	Birc3	baculoviral IAP repeat-containing 3
6813676	5.92e-05	2.8e-06	6.19404	4.27844	0.64166	Zcchc6	zinc finger, CCHC domain containing 6
6950558	5.92e-05	2.81e-06	-6.1937	4.27764	-0.98068	Dera	2-deoxyribose-5-phosphate aldolase homolog (C. elegans)
6940300	5.93e-05	2.81e-06	6.19255	4.27492	1.08658	Prkg2	protein kinase, cGMP-dependent, type II
6909648	5.98e-05	2.84e-06	6.18803	4.26424	0.84154	Nfkb1	nuclear factor of kappa light polypeptide gene enhancer in B-cells 1, p105
6894274	6e-05	2.86e-06	6.18583	4.25901	1.27418	BC006779	cDNA sequence BC006779
6899308	6.02e-05	2.87e-06	-6.18447	4.2558	-0.96216	4933434E20Rik	RIKEN cDNA 4933434E20 gene
6815271	6.04e-05	2.88e-06	6.18263	4.25145	1.15244	F2r	coagulation factor II (thrombin) receptor
6951882	6.07e-05	2.9e-06	6.17969	4.24448	1.6329	Tcfec	transcription factor EC
6951281	6.15e-05	2.94e-06	6.17384	4.23063	1.66046	Samd9l	sterile alpha motif domain containing 9-like
6787925	2.2e-05	8.89e-07	6.69035	5.4389	2.25463	9930111J21Rik	RIKEN cDNA 9930111J21 gene
6920990	6.17e-05	2.96e-06	6.17137	4.22478	1.0896	B4galt1	UDP-Gal:betaGlcNAc beta 1,4- galactosyltransferase, polypeptide 1
6911575	6.19e-05	2.97e-06	-6.16939	4.22011	-1.50739	Rlbp1l1	retinaldehyde binding protein 1-like 1
6972165	6.25e-05	3.01e-06	6.16449	4.2085	0.730413	Ifitm2	interferon induced transmembrane protein 2
6922966	6.28e-05	3.02e-06	-6.1625	4.20379	-1.99811	Bnc2	basonuclin 2
6762671	6.28e-05	3.02e-06	6.16193	4.20243	1.3233	Cfh	complement component factor h
6909278	6.35e-05	3.06e-06	-6.15642	4.18938	-0.948027	Enpep	glutamyl aminopeptidase
6796606	6.44e-05	3.11e-06	-6.14995	4.17405	-0.80168	Lin52	lin-52 homolog (C. elegans)
6928449	6.46e-05	3.12e-06	6.14823	4.16997	0.609427	OTTMUSG00000026108	predicted gene, OTTMUSG00000026108
6812212	6.57e-05	3.18e-06	6.14063	4.15195	1.20294	Serpinb6a	serine (or cysteine) peptidase inhibitor, clade B, member 6a
6751544	6.58e-05	3.19e-06	-6.13954	4.14937	-0.685913	Scly	selenocysteine lyase
6911421	6.62e-05	3.21e-06	-6.13586	4.14064	-1.16137	Ubxn2b	UBX domain protein 2B
6945335	6.19e-09	6.49e-11	11.5205	15.0811	2.24182	Cald1	caldesmon 1
6899622	6.65e-05	3.23e-06	-6.13326	4.13446	-1.00822	Selenbp1	selenium binding protein 1
6990177	6.75e-05	3.29e-06	-6.1265	4.11844	-1.44456
6784237	6.78e-05	3.31e-06	-6.12406	4.11265	-0.840547	Naglu	alpha-N-acetylglucosaminidase (Sanfilippo disease IIIB)
6964380	7.7e-09	8.2e-11	11.3819	14.845	2.23992	Itgam	integrin alpha M
6952941	7.07e-05	3.45e-06	-6.10529	4.06809	-0.957687	Mkrn1	makorin, ring finger protein, 1
6870104	7.09e-05	3.47e-06	6.10387	4.06473	1.87935	As3mt	arsenic (+3 oxidation state) methyltransferase
6949722	7.09e-05	3.47e-06	6.1035	4.06384	1.93731	Clec4a1	C-type lectin domain family 4, member a1
6781248	0.00546	0.000638	3.96229	-1.14785	2.23868	Igtp	interferon gamma induced GTPase
6876380	7.24e-05	3.55e-06	6.0935	4.04008	0.732867	Gsn	gelsolin
6945007	7.24e-05	3.56e-06	-6.09288	4.03862	-0.880533	Atp6v1f	ATPase, H+ transporting, lysosomal V1 subunit F
6861408	7.29e-05	3.59e-06	-6.08948	4.03054	-0.799287	Sh3tc2	SH3 domain and tetratricopeptide repeats 2
6970496	7.3e-05	3.6e-06	-6.08817	4.02741	-1.01008	Dkk3	dickkopf homolog 3 (Xenopus laevis)
6949847	7.32e-05	3.61e-06	-6.08695	4.02451	-0.66306	Chd4	chromodomain helicase DNA binding protein 4
6870063	7.35e-05	3.63e-06	6.08438	4.01842	0.99148	Nfkb2	nuclear factor of kappa light polypeptide gene enhancer in B-cells 2, p49
6878347	7.35e-05	3.63e-06	-6.08385	4.01715	-0.8723	Plekha3	pleckstrin homology domain-containing, family A (phosphoinositide binding specific) member 3
6958326	7.39e-05	3.65e-06	6.08149	4.01155	1.08529	Pthlh	parathyroid hormone-like peptide
6888696	7.44e-05	3.68e-06	-6.07814	4.00357	-0.84648	Ptprj	protein tyrosine phosphatase, receptor type, J
6865643	7.48e-05	3.71e-06	6.07545	3.99718	0.783087	Zfp608	zinc finger protein 608
6870891	7.49e-05	3.72e-06	6.0739	3.99351	0.84818	1810055E12Rik	RIKEN cDNA 1810055E12 gene
6954982	7.61e-05	3.78e-06	-6.06673	3.97645	-1.13728	Hk2	hexokinase 2
6918861	7.63e-05	3.8e-06	-6.06536	3.97318	-1.11281	Eno1	enolase 1, alpha non-neuron
6782224	7.66e-05	3.82e-06	6.06309	3.96779	0.935673	Txndc17	thioredoxin domain containing 17
6775185	7.67e-05	3.83e-06	6.06202	3.96523	1.20994	Col6a1	collagen, type VI, alpha 1
6872250	7.7e-05	3.84e-06	-6.06018	3.96087	-1.08272	Tjp2	tight junction protein 2
6832142	7.7e-05	3.85e-06	-6.05934	3.95886	-1.1323	Aco2	aconitase 2, mitochondrial
6888898	7.72e-05	3.86e-06	6.05786	3.95535	1.28239	Cd82	CD82 antigen
6771526	7.82e-05	3.92e-06	6.05182	3.94096	0.880667	Ctdsp2	CTD (carboxy-terminal domain, RNA polymerase II, polypeptide A) small phosphatase 2
6884267	7.87e-05	3.94e-06	6.04911	3.93452	0.75314	Lime1	Lck interacting transmembrane adaptor 1
6903711	8.03e-05	4.03e-06	-6.04003	3.91291	-0.990013	Nlgn1	neuroligin 1
6767563	8.29e-05	4.16e-06	-6.02605	3.8796	-1.19013	Rtn4ip1	reticulon 4 interacting protein 1
6836806	8.29e-05	4.17e-06	6.02534	3.87792	0.796227	Plec1	plectin 1
6805450	8.4e-05	4.23e-06	6.01924	3.86338	0.799773	BC005537	cDNA sequence BC005537
6805180	8.55e-05	4.31e-06	6.01132	3.8445	1.22123	Aoah	acyloxyacyl hydrolase
6843343	8.57e-05	4.33e-06	-6.00974	3.84072	-0.9409	Chaf1b	chromatin assembly factor 1, subunit B (p60)
6831982	8.86e-05	4.48e-06	-5.99526	3.80619	-1.07905	Syngr1	synaptogyrin 1
6987046	8.89e-05	4.5e-06	-5.9936	3.80224	-1.60963	Mtmr2	myotubularin related protein 2
6941647	9.15e-05	4.64e-06	5.98075	3.77158	1.5485	Oas2	2'-5' oligoadenylate synthetase 2
6984975	9.15e-05	4.64e-06	-5.98032	3.77054	-0.879027	Atp6v0d1	ATPase, H+ transporting, lysosomal V0 subunit D1
6911884	9.19e-05	4.66e-06	-5.97822	3.76552	-0.886933	Tmem64	transmembrane protein 64
6864680	9.27e-05	4.72e-06	5.97346	3.75416	1.58041	Hbegf	heparin-binding EGF-like growth factor
6996444	9.27e-05	4.72e-06	-5.97296	3.75297	-1.01585	Lactb	lactamase, beta
6859809	9.27e-05	4.72e-06	5.97288	3.75279	0.907073	Map3k2	mitogen-activated protein kinase kinase kinase 2
6856276	9.3e-05	4.74e-06	-5.9714	3.74924	-0.77922	Slc25a23	solute carrier family 25 (mitochondrial carrier; phosphate carrier), member 23
6781605	9.41e-05	4.8e-06	5.96557	3.73531	1.01833	Trim16	tripartite motif-containing 16
6880670	9.43e-05	4.82e-06	5.96427	3.73222	0.87218	B2m	beta-2 microglobulin
6762465	9.45e-05	4.83e-06	-5.96318	3.72961	-1.46637
7020797	3.34e-08	4.44e-10	10.4165	13.1387	2.23537	Tmsb4x	thymosin, beta 4, X chromosome
6815522	9.52e-05	4.88e-06	5.95916	3.72002	1.47711	Naip2	NLR family, apoptosis inhibitory protein 2
6844269	9.65e-05	4.95e-06	-5.95282	3.70486	-0.966427	Pi4ka	phosphatidylinositol 4-kinase, catalytic, alpha polypeptide
6899605	9.68e-05	4.97e-06	-5.95113	3.70081	-0.728987	Selenbp2	selenium binding protein 2
6872051	9.77e-05	5.02e-06	5.94688	3.69067	1.28929	Gda	guanine deaminase
6919152	9.84e-05	5.06e-06	-5.94334	3.6822	-0.681907	Gnb1	guanine nucleotide binding protein (G protein), beta 1
6952175	9.87e-05	5.09e-06	-5.94162	3.6781	-1.07544	Wasl	Wiskott-Aldrich syndrome-like (human)
6855240	0.000101	5.21e-06	5.93163	3.65419	1.87504	Olfr99	olfactory receptor 99
6992381	0.000101	5.22e-06	5.93036	3.65117	0.861647	Shisa5	shisa homolog 5 (Xenopus laevis)
6926881	0.000103	5.3e-06	5.92407	3.63613	1.10454	Fbxo6	F-box protein 6
6869761	0.000104	5.4e-06	-5.91644	3.61786	-0.78658	Pgam1	phosphoglycerate mutase 1
6836341	0.000104	5.4e-06	5.91626	3.61744	1.38531	Sla	src-like adaptor
6777310	7.96e-10	5.13e-12	13.1034	17.6323	2.23083	Lyz1	lysozyme 1
6849775	0.000106	5.48e-06	-5.90983	3.60204	-0.97104	Slc37a1	solute carrier family 37 (glycerol-3-phosphate transporter), member 1
6787967	0.000106	5.52e-06	-5.90705	3.5954	-0.79698	Cnot6	CCR4-NOT transcription complex, subunit 6
6927967	0.000107	5.54e-06	-5.90523	3.59103	-0.980153	Slc31a1	solute carrier family 31, member 1
6878016	0.000109	5.68e-06	5.89539	3.56746	0.911453	Metapl1	methionine aminopeptidase-like 1
6912931	0.000109	5.7e-06	-5.89363	3.56324	-0.849547	Dnaic1	dynein, axonemal, intermediate chain 1
6870172	0.00011	5.73e-06	5.89148	3.55811	0.81382	6330577E15Rik	RIKEN cDNA 6330577E15 gene
6764133	0.000111	5.79e-06	5.88699	3.54736	1.12223	Pea15a	phosphoprotein enriched in astrocytes 15A
6808261	0.000112	5.84e-06	-5.88317	3.5382	-1.13817	Ftl2	ferritin light chain 2
6901950	0.0056	0.000658	3.95008	-1.17741	2.22217	Gbp6	guanylate binding protein 6
6749933	0.000112	5.87e-06	-5.88114	3.53333	-1.11221	Adam23	a disintegrin and metallopeptidase domain 23
7017550	0.000112	5.88e-06	-5.88076	3.53241	-2.91769	Xlr3a	X-linked lymphocyte-regulated 3A
6761691	0.000112	5.9e-06	-5.87929	3.52889	-1.30217	Dbi	diazepam binding inhibitor
6817611	0.000113	5.95e-06	5.87564	3.52015	1.05931	Zmiz1	zinc finger, MIZ-type containing 1
6820573	0.000115	6.07e-06	5.86682	3.499	1.17123	Elf1	E74-like factor 1
6804898	0.000116	6.11e-06	-5.8641	3.49248	-0.927807	Lyst	lysosomal trafficking regulator
6977712	0.000116	6.12e-06	5.86334	3.49066	0.793047	Podnl1	podocan-like 1
6947679	0.000117	6.16e-06	-5.86096	3.48496	-0.99114	Gfpt1	glutamine fructose-6-phosphate transaminase 1
6979023	0.000117	6.18e-06	5.85974	3.48203	0.785833	Zfhx3	zinc finger homeobox 3
6886743	0.000118	6.23e-06	-5.85631	3.4738	-0.740633	Stam2	signal transducing adaptor molecule (SH3 domain and ITAM motif) 2
6840115	0.000118	6.28e-06	-5.85301	3.46589	-2.14237	St6gal1	beta galactoside alpha 2,6 sialyltransferase 1
6964036	0.000118	6.29e-06	5.85234	3.46427	1.14928	Prkcb	protein kinase C, beta
7015994	0.000118	6.29e-06	5.85224	3.46403	1.98599	Zfp182	zinc finger protein 182
6946475	0.00012	6.35e-06	-5.84795	3.45373	-1.11725	Fkbp9	FK506 binding protein 9
6829549	0.00012	6.4e-06	-5.84469	3.44593	-1.28799	Cmbl	carboxymethylenebutenolidase-like (Pseudomonas)
6877909	0.000121	6.43e-06	5.84277	3.4413	1.59327	Dhrs9	dehydrogenase
6930371	0.000121	6.45e-06	5.84133	3.43785	1.22388	Bst1	bone marrow stromal cell antigen 1
6863934	0.000121	6.46e-06	5.84127	3.43771	1.12098	Ino80c	INO80 complex subunit C
6902148	0.000122	6.52e-06	5.8374	3.42842	0.910587	Odf2l	outer dense fiber of sperm tails 2-like
6888151	0.000122	6.52e-06	-5.83679	3.42697	-1.36247	Frzb	frizzled-related protein
6846375	0.000122	6.53e-06	5.8366	3.42652	0.94174	Nfkbiz	nuclear factor of kappa light polypeptide gene enhancer in B-cells inhibitor, zeta
6904953	0.000122	6.55e-06	-5.83527	3.42332	-0.88652	Elf2	E74-like factor 2
6972415	0.000123	6.59e-06	5.83273	3.4172	1.65549	Tnfrsf23	tumor necrosis factor receptor superfamily, member 23
7013952	0.000123	6.63e-06	5.8301	3.4109	0.802853	Gprasp1	G protein-coupled receptor associated sorting protein 1
6875668	0.000125	6.73e-06	5.8238	3.39578	0.92324	EG668319	predicted gene, EG668319
6954981	0.000125	6.74e-06	-5.82313	3.39417	-1.57317	Pole4	polymerase (DNA-directed), epsilon 4 (p12 subunit)
6867761	0.000125	6.76e-06	5.82215	3.3918	0.878213	Efemp2	epidermal growth factor-containing fibulin-like extracellular matrix protein 2
6937654	0.000126	6.82e-06	-5.8182	3.38232	-1.32209	Hs3st1	heparan sulfate (glucosamine) 3-O-sulfotransferase 1
6802315	0.000127	6.86e-06	-5.81593	3.37686	-1.01733	Entpd5	ectonucleoside triphosphate diphosphohydrolase 5
6854400	0.000128	6.92e-06	5.81223	3.36799	0.89448	Mapk8ip3	mitogen-activated protein kinase 8 interacting protein 3
6894907	1.04e-05	3.67e-07	7.08232	6.33477	2.21112	Camk1d	calcium
7017052	0.000128	6.95e-06	5.81006	3.36277	1.31787	Arhgef6	Rac
6971415	0.000129	6.97e-06	-5.80906	3.36037	-1.03232	Pycard	PYD and CARD domain containing
6752980	0.000129	7.01e-06	-5.80641	3.35399	-0.779627	Yod1	YOD1 OTU deubiquitinating enzyme 1 homologue (S. cerevisiae)
6946785	0.000131	7.1e-06	-5.80137	3.34189	-0.829153	Gng12	guanine nucleotide binding protein (G protein), gamma 12
6790655	0.000131	7.13e-06	-5.79963	3.33771	-1.34323	Scpep1	serine carboxypeptidase 1
6972192	0.000132	7.17e-06	5.79724	3.33196	1.25209	Irf7	interferon regulatory factor 7
6927110	0.000132	7.18e-06	5.79655	3.3303	0.669347	Thap3	THAP domain containing, apoptosis associated protein 3
6971017	0.000132	7.19e-06	-5.7962	3.32946	-0.841127	Gga2	golgi associated, gamma adaptin ear containing, ARF binding protein 2
6918560	0.000132	7.22e-06	-5.7946	3.32561	-1.06709	1700029I01Rik	RIKEN cDNA 1700029I01 gene
6785632	0.000133	7.27e-06	-5.79134	3.31778	-0.75734	Tcn2	transcobalamin 2
6798153	0.000133	7.3e-06	-5.78992	3.31437	-0.912933	Rcor1	REST corepressor 1
6968744	0.000133	7.3e-06	-5.78977	3.31399	-0.931133	Ap3s2	adaptor-related protein complex 3, sigma 2 subunit
6967211	0.000134	7.33e-06	5.78798	3.3097	1.07518	E2f8	E2F transcription factor 8
6855071	0.000134	7.35e-06	5.78704	3.30744	0.665307	Msh5	mutS homolog 5 (E. coli)
6974752	0.000135	7.4e-06	5.78399	3.3001	0.755087	Whsc1l1	Wolf-Hirschhorn syndrome candidate 1-like 1 (human)
6832412	0.000135	7.45e-06	5.78134	3.29372	0.9263	Gramd4	GRAM domain containing 4
6763132	0.000138	7.61e-06	5.77229	3.27196	0.56922	Lamc1	laminin, gamma 1
6962752	0.000139	7.67e-06	-5.76919	3.26448	-1.07903	Ndufc2	NADH dehydrogenase (ubiquinone) 1, subcomplex unknown, 2
6833980	0.00014	7.7e-06	5.76719	3.25968	0.67588	Rai14	retinoic acid induced 14
6760006	0.00014	7.71e-06	-5.76682	3.25878	-0.939827	Wdfy1	WD repeat and FYVE domain containing 1
6995190	0.00014	7.73e-06	5.76566	3.25601	0.901793	Il10ra	interleukin 10 receptor, alpha
6922202	0.00014	7.74e-06	-5.76506	3.25455	-1.65785	Zfp37	zinc finger protein 37
6995717	0.000143	7.93e-06	-5.75492	3.23014	-0.903293	Acat1	acetyl-Coenzyme A acetyltransferase 1
6995525	0.000145	8.05e-06	-5.74875	3.21528	-0.990513	Hspb2	heat shock protein 2
6984973	0.000146	8.09e-06	5.74678	3.21054	0.962413	Zdhhc1	zinc finger, DHHC domain containing 1
6980271	0.000147	8.16e-06	5.74322	3.20198	0.812633	Arglu1	arginine and glutamate rich 1
6784345	0.000147	8.21e-06	5.74078	3.1961	1.28485	Grn	granulin
6972178	0.000149	8.27e-06	5.73741	3.18799	1.28983	Rnh1	ribonuclease
6800079	0.000149	8.33e-06	-5.73451	3.18098	-0.981293	Tspan13	tetraspanin 13
6766455	0.000151	8.41e-06	5.73061	3.17159	0.839047	Sgk1	serum
6876279	0.000155	8.66e-06	-5.71821	3.14171	-0.922167	C130021I20Rik	Riken cDNA C130021I20 gene
6929018	0.000157	8.77e-06	-5.71296	3.12905	-0.97392	Magi2	membrane associated guanylate kinase, WW and PDZ domain containing 2
6949737	0.000157	8.77e-06	5.71284	3.12875	1.71041	Clec4a2	C-type lectin domain family 4, member a2
6806544	0.000157	8.79e-06	5.71225	3.12733	1.01531	Hivep1	human immunodeficiency virus type I enhancer binding protein 1
6953331	0.000157	8.81e-06	-5.71101	3.12436	-0.83972	Ezh2	enhancer of zeste homolog 2 (Drosophila)
6983799	0.000159	8.93e-06	-5.70545	3.11096	-0.835413	Cd97	CD97 antigen
6784761	0.00016	8.99e-06	5.70271	3.10434	1.2217	Ccdc46	coiled-coil domain containing 46
6772550	0.000161	9.05e-06	-5.70006	3.09795	-1.02431	Pde7b	phosphodiesterase 7B
6922335	4.86e-05	2.2e-06	6.29725	4.52203	2.20953	Tnc	tenascin C
6803821	0.000162	9.12e-06	-5.69658	3.08956	-0.599333	Cdc42bpb	CDC42 binding protein kinase beta
6912527	0.000164	9.25e-06	-5.69084	3.0757	-0.743273	Rngtt	RNA guanylyltransferase and 5'-phosphatase
6780996	0.000164	9.28e-06	5.68924	3.07184	1.56964	Irf1	interferon regulatory factor 1
6823709	0.000166	9.4e-06	5.68385	3.05883	0.65468	Stab1	stabilin 1
6819958	0.000168	9.51e-06	5.67924	3.04772	1.52868	Gnrh1	gonadotropin releasing hormone 1
6875132	0.000169	9.57e-06	5.67642	3.04089	0.820147	Vim	vimentin
6967969	0.000169	9.58e-06	5.67631	3.04063	0.680373	Lrrk1	leucine-rich repeat kinase 1
6912042	0.000169	9.59e-06	-5.67555	3.0388	-1.35968	Ggh	gamma-glutamyl hydrolase
6963025	0.000169	9.6e-06	-5.6753	3.03819	-0.97762	Art5	ADP-ribosyltransferase 5
6971277	0.00017	9.65e-06	5.67299	3.03261	1.25517	Nupr1	nuclear protein 1
6837008	0.00017	9.68e-06	5.6717	3.02951	0.950633	Csf2rb2	colony stimulating factor 2 receptor, beta 2, low-affinity (granulocyte-macrophage)
6904330	0.000174	9.94e-06	5.66066	3.00284	1.85311	Cetn4	centrin 4
6782563	0.000175	9.97e-06	5.65942	2.99985	1.16777	Ssh2	slingshot homolog 2 (Drosophila)
6871276	0.000177	1.01e-05	5.65322	2.98486	0.65322	Fermt3	fermitin family homolog 3 (Drosophila)
6764721	0.000177	1.01e-05	5.65233	2.98274	1.11316	Capn2	calpain 2
6789979	0.00018	1.03e-05	-5.64622	2.96796	-0.869333	Nlk	nemo like kinase
6826018	0.000181	1.04e-05	5.64359	2.9616	1.06975	Slc25a30	solute carrier family 25, member 30
6935112	0.000182	1.04e-05	-5.6414	2.9563	-0.843467	Zscan21	zinc finger and SCAN domain containing 21
6839052	0.000183	1.05e-05	5.63828	2.94877	0.94694	Glis2	GLIS family zinc finger 2
6885213	0.000186	1.07e-05	5.63162	2.93268	1.21221	4933434I06Rik	RIKEN cDNA 4933434I06 gene
6909310	0.000186	1.07e-05	5.63145	2.93227	1.75131	Ccdc109b	coiled-coil domain containing 109B
6854031	0.000186	1.07e-05	5.63031	2.92951	1.01471	Lnpep	leucyl
6756386	0.000187	1.08e-05	5.62719	2.92196	1.25671	Lpgat1	lysophosphatidylglycerol acyltransferase 1
6769934	0.00019	1.09e-05	5.62096	2.90691	0.87908	Ccdc41	coiled-coil domain containing 41
6873078	0.000191	1.1e-05	-5.61878	2.90163	-1.33592	OTTMUSG00000026290	predicted gene, OTTMUSG00000026290
6989629	0.000191	1.1e-05	5.61706	2.89747	1.27841	Uaca	uveal autoantigen with coiled-coil domains and ankyrin repeats
6918129	0.000193	1.12e-05	-5.6125	2.88645	-0.607147	Atp13a2	ATPase type 13A2
6840734	0.000194	1.12e-05	5.61064	2.88195	1.3088	Parp9	poly (ADP-ribose) polymerase family, member 9
6984573	0.000194	1.12e-05	-5.60961	2.87945	-0.934587	Got2	glutamate oxaloacetate transaminase 2, mitochondrial
6788507	0.000194	1.13e-05	-5.60904	2.87808	-0.629067	Fam114a2	family with sequence similarity 114, member A2
6770722	0.000194	1.13e-05	-5.60893	2.87781	-0.77918	Phlda1	pleckstrin homology-like domain, family A, member 1
6771546	0.000196	1.14e-05	5.60389	2.86561	1.20408	B4galnt1	beta-1,4-N-acetyl-galactosaminyl transferase 1
7020286	0.000196	1.14e-05	-5.6028	2.86297	-1.30838	Mageh1	melanoma antigen, family H, 1
6901595	0.000197	1.15e-05	-5.60175	2.86042	-0.813853	Bdh2	3-hydroxybutyrate dehydrogenase, type 2
6757750	0.000197	1.15e-05	-5.60119	2.85906	-1.67747	Bend6	BEN domain containing 6
6881139	0.000198	1.15e-05	-5.59835	2.85221	-0.662893	Sirpa	signal-regulatory protein alpha
6809229	0.000198	1.16e-05	5.59749	2.85011	0.714187	Col4a3bp	collagen, type IV, alpha 3 (Goodpasture antigen) binding protein
6954617	0.000202	1.18e-05	-5.58979	2.83148	-1.32717	Vamp5	vesicle-associated membrane protein 5
6899774	0.000202	1.18e-05	5.5895	2.83079	0.917327	Pias3	protein inhibitor of activated STAT 3
6890648	0.000203	1.19e-05	5.58578	2.82178	0.85284	2010106G01Rik	RIKEN cDNA 2010106G01 gene
6993305	0.000203	1.19e-05	-5.58535	2.82074	-1.10308	9230110C19Rik	RIKEN cDNA 9230110C19 gene
6985008	0.000204	1.2e-05	5.58383	2.81705	1.36784	Dpep2	dipeptidase 2
6889232	0.000204	1.2e-05	-5.58299	2.81501	-0.958413	Trim44	tripartite motif-containing 44
6996659	0.000204	1.2e-05	-5.58262	2.81413	-0.99222	B230380D07Rik	RIKEN cDNA B230380D07 gene
6952168	0.000206	1.21e-05	-5.57906	2.80552	-1.22851	Ndufa5	NADH dehydrogenase (ubiquinone) 1 alpha subcomplex, 5
6768014	3.69e-07	7.56e-09	8.92155	10.2695	2.20647	Gja1	gap junction protein, alpha 1
6786610	0.000207	1.22e-05	5.57585	2.79773	1.11973	B3gnt2	UDP-GlcNAc:betaGal beta-1,3-N-acetylglucosaminyltransferase 2
6758941	0.000209	1.23e-05	5.57094	2.78583	0.662007	Clk1	CDC-like kinase 1
6798229	0.000211	1.25e-05	-5.56687	2.77597	-0.86814	2810002N01Rik	RIKEN cDNA 2810002N01 gene
6802031	0.000211	1.25e-05	5.56603	2.77395	1.44771	6330442E10Rik	RIKEN cDNA 6330442E10 gene
6782457	0.000211	1.25e-05	5.56593	2.7737	0.660133	Myo1c	myosin IC
6778560	0.000212	1.26e-05	-5.56323	2.76716	-0.75832	Ogdh	oxoglutarate dehydrogenase (lipoamide)
6927426	0.000213	1.26e-05	5.56128	2.76245	1.04264	Dhrs3	dehydrogenase
6838557	0.000213	1.26e-05	-5.56073	2.7611	-1.13724	Slc11a2	solute carrier family 11 (proton-coupled divalent metal ion transporters), member 2
6811276	0.000215	1.28e-05	5.55604	2.74974	0.84214	Rala	v-ral simian leukemia viral oncogene homolog A (ras related)
6919497	0.000216	1.29e-05	-5.55363	2.74391	-1.43687	Car8	carbonic anhydrase 8
6779327	0.000218	1.29e-05	-5.55087	2.73721	-1.20581	Tmem17	transmembrane protein 17
6769138	0.000219	1.3e-05	-5.54821	2.73075	-0.72542	Bsg	basigin
6873246	0.000219	1.3e-05	5.54776	2.72966	0.970267	Erlin1	ER lipid raft associated 1
6748213	0.000219	1.31e-05	-5.54632	2.72618	-1.09533	Lmbrd1	LMBR1 domain containing 1
6785130	0.00022	1.31e-05	-5.54529	2.72369	-0.836667	Ict1	immature colon carcinoma transcript 1
6949853	0.000221	1.32e-05	-5.54284	2.71774	-1.04634	Mrpl51	mitochondrial ribosomal protein L51
6836237	0.000221	1.32e-05	5.5415	2.71451	0.713013	Asap1	ArfGAP with SH# domain, ankyrin repeat and PH domain1
6875650	0.000221	1.32e-05	5.54137	2.71418	0.96376	Psd4	pleckstrin and Sec7 domain containing 4
6807564	0.000222	1.33e-05	5.54029	2.71157	0.6253	Dapk1	death associated protein kinase 1
6884456	0.000223	1.34e-05	5.53723	2.70415	1.36315	Camk1d	calcium
6799224	0.000228	1.37e-05	5.52813	2.68209	0.889367	Pqlc3	PQ loop repeat containing
6977768	0.00023	1.38e-05	5.5239	2.67181	1.21225	Syce2	synaptonemal complex central element protein 2
6803895	0.000232	1.4e-05	-5.5187	2.65922	-0.801693	Akt1	thymoma viral proto-oncogene 1
6944397	0.000233	1.41e-05	-5.5168	2.65459	-0.83992	Cftr	cystic fibrosis transmembrane conductance regulator homolog
7013880	0.000234	1.41e-05	5.51466	2.64941	0.560713	Rpl36a	ribosomal protein L36a
6983979	0.000236	1.42e-05	5.51221	2.64345	0.787007	N4bp1	NEDD4 binding protein 1
6888690	0.000237	1.43e-05	-5.50867	2.63486	-1.31741	Olfr1271	olfactory receptor 1271
6957763	0.000242	1.47e-05	-5.49946	2.61251	-1.27851	Arhgdib	Rho, GDP dissociation inhibitor (GDI) beta
6788274	0.000243	1.47e-05	-5.49881	2.61094	-1.19001	Uqcrq	ubiquinol-cytochrome c reductase, complex III subunit VII
7020800	0.000246	1.49e-05	5.49298	2.59678	1.05035	Tlr8	toll-like receptor 8
6768076	0.00025	1.51e-05	-5.48603	2.57991	-1.2199	Smpdl3a	sphingomyelin phosphodiesterase, acid-like 3A
6884523	0.000251	1.52e-05	-5.48363	2.57409	-1.82355	Cugbp2	CUG triplet repeat, RNA binding protein 2
6872262	0.000251	1.52e-05	-5.48359	2.574	-0.989133	Pip5k1b	phosphatidylinositol-4-phosphate 5-kinase, type 1 beta
6822891	0.000253	1.54e-05	-5.47945	2.56394	-0.82564	Rarb	retinoic acid receptor, beta
7013137	0.000253	1.54e-05	-5.47888	2.56256	-1.47049	2610029G23Rik	RIKEN cDNA 2610029G23 gene
6770013	0.000254	1.54e-05	5.47764	2.55953	1.17907	Eea1	early endosome antigen 1
6870182	0.000255	1.55e-05	5.47539	2.55408	0.88076	Gsto2	glutathione S-transferase omega 2
6888324	0.000258	1.58e-05	5.46961	2.54003	1.80825	Serping1	serine (or cysteine) peptidase inhibitor, clade G, member 1
6771334	0.000258	1.58e-05	-5.46876	2.53797	-0.814093	Ppm1h	protein phosphatase 1H (PP2C domain containing)
6747805	4.43e-07	9.34e-09	8.81579	10.0555	2.20259	Rdh10	retinol dehydrogenase 10 (all-trans)
6833311	0.000259	1.59e-05	-5.46604	2.53136	-0.887873	Nr4a1	nuclear receptor subfamily 4, group A, member 1
6767402	0.000259	1.59e-05	5.46596	2.53117	0.84722	Sesn1	sestrin 1
7014558	0.000261	1.6e-05	5.46396	2.52632	0.828027	Smc1a	structural maintenance of chromosomes 1A
6775160	0.000261	1.6e-05	5.46327	2.52464	0.98376	Mmp11	matrix metallopeptidase 11
6935490	0.000261	1.6e-05	5.46213	2.52185	0.866853	Arpc1b	actin related protein 2
6916143	0.000261	1.61e-05	-5.46147	2.52026	-0.76972	Lrp8	low density lipoprotein receptor-related protein 8, apolipoprotein e receptor
6955778	0.000262	1.61e-05	5.45959	2.51568	0.841867	Frmd4b	FERM domain containing 4B
6902162	0.000262	1.62e-05	-5.45921	2.51476	-1.06656	Ddah1	dimethylarginine dimethylaminohydrolase 1
6972712	0.000263	1.62e-05	5.45842	2.51285	0.779773	Leng8	leukocyte receptor cluster (LRC) member 8
6819694	0.000264	1.63e-05	5.45509	2.50474	0.722833	Ctsb	cathepsin B
6951684	0.000269	1.66e-05	-5.44824	2.4881	-0.817793	Ndufa4	NADH dehydrogenase (ubiquinone) 1 alpha subcomplex, 4
6923760	0.000269	1.67e-05	-5.44655	2.48398	-1.62817	Itgb3bp	integrin beta 3 binding protein (beta3-endonexin)
6863965	0.000278	1.72e-05	5.4328	2.45056	0.9072	Rprd1a	regulation of nuclear pre-mRNA domain containing 1A
6938679	0.00028	1.73e-05	5.43042	2.44478	1.59858	Tlr6	toll-like receptor 6
6953763	0.00028	1.74e-05	-5.42906	2.44148	-1.61755	Fkbp14	FK506 binding protein 14
6867615	0.00028	1.74e-05	5.42861	2.44038	0.77962	Unc93b1	unc-93 homolog B1 (C. elegans)
6749473	0.000285	1.77e-05	-5.42134	2.4227	-0.953027	Osgepl1	O-sialoglycoprotein endopeptidase-like 1
6937881	0.000285	1.77e-05	-5.42107	2.42203	-0.71352	Fam184b	family with sequence similarity 184, member B
6836079	0.000287	1.78e-05	-5.41818	2.415	-1.85461
6923157	0.000287	1.79e-05	-5.4166	2.41115	-1.44513	Ifna13	interferon alpha 13
6999070	0.000287	1.79e-05	5.41653	2.411	0.559627	Pdcd6ip	programmed cell death 6 interacting protein
6836854	0.000288	1.8e-05	-5.41534	2.4081	-1.18255	D15Wsu169e	DNA segment, Chr 15, Wayne State University 169, expressed
6976609	0.000289	1.8e-05	5.41399	2.40482	1.9501	Ddx60	DEAD (Asp-Glu-Ala-Asp) box polypeptide 60
6767258	0.00029	1.81e-05	-5.41135	2.39839	-0.915353	Fyn	Fyn proto-oncogene
6926165	0.000292	1.83e-05	5.40862	2.39175	0.831687	C1qb	complement component 1, q subcomponent, beta polypeptide
6834291	0.000292	1.83e-05	5.40777	2.38969	0.763647	Acot10	acyl-CoA thioesterase 10
6996254	0.000292	1.83e-05	5.40754	2.38912	0.893	Smad3	MAD homolog 3 (Drosophila)
6857440	0.000294	1.85e-05	5.40425	2.38112	0.79312	Cebpz	CCAAT
6901957	0.000565	3.97e-05	5.08922	1.61171	2.1996	Gbp2	guanylate binding protein 2
6826116	0.000297	1.86e-05	5.4003	2.3715	1.20294	9030625A04Rik	RIKEN cDNA 9030625A04 gene
6750413	0.000299	1.88e-05	-5.39647	2.36218	-0.7989	Xrcc5	X-ray repair complementing defective repair in Chinese hamster cells 5
6972032	0.0003	1.89e-05	-5.39482	2.35816	-0.874893	Ndufab1	NADH dehydrogenase (ubiquinone) 1, alpha
6819032	0.000302	1.9e-05	5.39185	2.35094	0.893473	E130112L23Rik	RIKEN cDNA E130112L23 gene
6929149	0.000303	1.91e-05	-5.39022	2.34697	-0.701533	Pmpcb	peptidase (mitochondrial processing) beta
6948906	0.000305	1.93e-05	-5.38644	2.33777	-0.75586	Itpr1	inositol 1,4,5-triphosphate receptor 1
7010434	0.000305	1.93e-05	5.38612	2.33697	0.73384	Wdr44	WD repeat domain 44
6836973	0.000307	1.94e-05	5.38313	2.32969	0.80928	Myh9	myosin, heavy polypeptide 9, non-muscle
6921057	0.000308	1.95e-05	-5.38203	2.32703	-0.852473	Enho	energy homeostasis associated
6775148	0.000308	1.95e-05	-5.38163	2.32604	-1.36206	Ddt	D-dopachrome tautomerase
6966282	0.000308	1.95e-05	5.38041	2.32308	1.14243	Hcst	hematopoietic cell signal transducer
6997211	0.000309	1.96e-05	-5.37997	2.322	-0.872267	Cox7a2	cytochrome c oxidase, subunit VIIa 2
6791493	0.000309	1.96e-05	-5.37945	2.32073	-0.978307	Aarsd1	alanyl-tRNA synthetase domain containing 1
6947672	0.000309	1.97e-05	-5.37816	2.3176	-0.799093	Aak1	AP2 associated kinase 1
6871903	0.00031	1.97e-05	5.37721	2.31529	0.874127	Ostf1	osteoclast stimulating factor 1
6775389	0.00031	1.97e-05	-5.37717	2.31518	-0.873	Mknk2	MAP kinase-interacting serine
6846468	0.00031	1.98e-05	5.37553	2.31119	1.69463	Col8a1	collagen, type VIII, alpha 1
6980392	0.000312	1.99e-05	5.37299	2.305	0.743913	Ankrd10	ankyrin repeat domain 10
6783035	0.000315	2.01e-05	5.36942	2.29631	1.30449	Ccl4	chemokine (C-C motif) ligand 4
6813070	0.000322	2.06e-05	5.35947	2.27208	0.78296	Ptpdc1	protein tyrosine phosphatase domain containing 1
7013183	0.000324	2.07e-05	-5.35652	2.26489	-0.92764	Cox7b	cytochrome c oxidase subunit VIIb
6764435	0.000325	2.08e-05	5.35483	2.26076	1.02659	Akt3	thymoma viral proto-oncogene 3
6963578	0.000325	2.08e-05	5.3545	2.25995	1.27013	Far1	fatty acyl CoA reductase 1
6907623	0.000326	2.09e-05	5.35278	2.25578	1.82937	Ptgfrn	prostaglandin F2 receptor negative regulator
6798213	0.000327	2.1e-05	5.35173	2.25321	0.661113	Tnfaip2	tumor necrosis factor, alpha-induced protein 2
6837021	0.000329	2.12e-05	5.34794	2.24397	1.21167	Il2rb	interleukin 2 receptor, beta chain
6848368	0.000329	2.12e-05	5.34778	2.24359	1.54266	Tiam2	T-cell lymphoma invasion and metastasis 2
6847556	0.00033	2.12e-05	-5.34646	2.24038	-1.47313	Adamts1	a disintegrin-like and metallopeptidase (reprolysin type) with thrombospondin type 1 motif, 1
6872551	0.000331	2.13e-05	-5.34425	2.23498	-0.857833	Ranbp6	RAN binding protein 6
6831157	0.000334	2.15e-05	-5.34073	2.2264	-0.700273	Phf20l1	PHD finger protein 20-like 1
6914026	0.000339	2.19e-05	-5.33441	2.211	-0.91766	Atp6v1g1	ATPase, H+ transporting, lysosomal V1 subunit G1
6960375	0.00034	2.19e-05	-5.33281	2.20709	-0.728007	Gys1	glycogen synthase 1, muscle
6791519	0.00034	2.2e-05	5.332	2.20512	0.773693	Etv4	ets variant gene 4 (E1A enhancer binding protein, E1AF)
6867644	0.000342	2.21e-05	5.32938	2.19874	0.7331	Coro1b	coronin, actin binding protein 1B
6857022	1.4e-09	9.76e-12	12.6881	16.988	2.19117	Tgif1	TGFB-induced factor homeobox 1
6942377	0.000344	2.23e-05	-5.32603	2.19057	-0.755633	Gtf2i	general transcription factor II I
6798388	0.000348	2.26e-05	-5.32099	2.17828	-0.802053	Zfp386	zinc finger protein 386 (Kruppel-like)
6907246	0.000348	2.26e-05	-5.32065	2.17744	-1.14214	Hist2h3c1	histone cluster 2, H3c1
6833146	0.000349	2.27e-05	-5.31931	2.17417	-0.711767	Prph	peripherin
6996391	0.000352	2.29e-05	5.3154	2.16464	0.884207	Usp3	ubiquitin specific peptidase 3
6971987	0.000354	2.3e-05	-5.31274	2.15816	-0.790167	Bnip3	BCL2
6838256	0.000356	2.32e-05	-5.31016	2.15186	-2.4068	Slc38a1	solute carrier family 38, member 1
6963137	1.61e-05	6.19e-07	6.84971	5.80542	2.19063	Trim34	tripartite motif-containing 34
6996223	0.000359	2.34e-05	-5.30569	2.14096	-0.728173	Fem1b	feminization 1 homolog b (C. elegans)
6757898	0.000365	2.38e-05	5.29911	2.1249	1.14462	Neurl3	neuralized homolog 3 homolog (Drosophila)
6856676	0.000365	2.39e-05	5.29795	2.12208	0.999193	Rab31	RAB31, member RAS oncogene family
6991264	0.000365	2.39e-05	5.2978	2.12171	1.87816	Ctsh	cathepsin H
6867925	0.000368	2.41e-05	5.2947	2.11415	0.732993	Atl3	atlastin GTPase 3
6957410	0.00037	2.42e-05	5.29223	2.10813	1.32637	Clec7a	C-type lectin domain family 7, member a
6978291	0.000371	2.44e-05	-5.28972	2.10201	-1.05119	Mt1	metallothionein 1
6819887	0.000371	2.44e-05	5.28927	2.1009	1.97963	Clu	clusterin
6817738	0.000371	2.44e-05	5.2892	2.10072	1.10587	Erc2	ELKS
6934323	0.000372	2.44e-05	-5.28838	2.09871	-0.82208	Atp6v0a2	ATPase, H+ transporting, lysosomal V0 subunit A2
6966233	0.000375	2.47e-05	-5.28461	2.08952	-0.669807	Mif	macrophage migration inhibitory factor
6803759	0.000379	2.49e-05	-5.28021	2.07878	-0.5587	Hsp90aa1	heat shock protein 90, alpha (cytosolic), class A member 1
6749346	0.000379	2.5e-05	-5.27923	2.0764	-0.812813	Tmeff2	transmembrane protein with EGF-like and two follistatin-like domains 2
7018297	0.000379	2.5e-05	-5.27899	2.0758	-1.14219	Zc4h2	zinc finger, C4H2 domain containing
6764089	0.00038	2.51e-05	5.27829	2.07409	1.20856	Ly9	lymphocyte antigen 9
6895537	0.000382	2.52e-05	5.27579	2.06799	1.06402	Fam164a	family with sequence similarity 164, member A
6892052	0.000382	2.52e-05	-5.27513	2.06638	-0.862027	Abhd12	abhydrolase domain containing 12
6792516	0.000383	2.53e-05	-5.27359	2.06263	-0.712033	Prpsap1	phosphoribosyl pyrophosphate synthetase-associated protein 1
6861751	0.000384	2.54e-05	5.27256	2.0601	0.89132	D18Ertd653e	DNA segment, Chr 18, ERATO Doi 653, expressed
6943822	0.000387	2.57e-05	-5.26826	2.04962	-0.93632	Casd1	CAS1 domain containing 1
6803918	0.000389	2.58e-05	-5.26574	2.04346	-0.951927	Nudt14	nudix (nucleoside diphosphate linked moiety X)-type motif 14
7011918	0.000393	2.61e-05	-5.2614	2.03287	-2.88212	Xlr3b	X-linked lymphocyte-regulated 3B
6754578	0.000393	2.61e-05	5.26111	2.03215	1.71766	Dnm3os	dynamin 3, opposite strand
6748660	0.000393	2.62e-05	-5.26059	2.03089	-0.709087	Cox5b	cytochrome c oxidase, subunit Vb
6869334	0.000396	2.64e-05	5.25713	2.02244	1.26036	Ifit1	interferon-induced protein with tetratricopeptide repeats 1
6802316	0.000399	2.66e-05	-5.25404	2.01489	-0.847633	Aldh6a1	aldehyde dehydrogenase family 6, subfamily A1
6966193	0.000402	2.68e-05	-5.25028	2.00571	-0.808633	Psmd8	proteasome (prosome, macropain) 26S subunit, non-ATPase, 8
6946396	0.000402	2.69e-05	-5.24979	2.0045	-1.06793	Gars	glycyl-tRNA synthetase
6960147	0.000406	2.71e-05	-5.24559	1.99426	-1.151	Etfb	electron transferring flavoprotein, beta polypeptide
6857639	0.000413	2.76e-05	5.23824	1.9763	0.75056	Slc8a1	solute carrier family 8 (sodium
6882768	0.000413	2.76e-05	-5.23779	1.9752	-0.827473	Ppp1r16b	protein phosphatase 1, regulatory (inhibitor) subunit 16B
6771558	0.000417	2.79e-05	5.2336	1.96496	0.73178	Dctn2	dynactin 2
6783489	0.000426	2.86e-05	5.22426	1.94213	1.13623	Mmd	monocyte to macrophage differentiation-associated
6887861	0.000426	2.86e-05	-5.22383	1.94108	-0.701813	Atp5g3	ATP synthase, H+ transporting, mitochondrial F0 complex, subunit c (subunit 9), isoform 3
6953424	0.000428	2.87e-05	5.22235	1.93746	1.28218	Gimap3	GTPase, IMAP family member 3
7020410	0.000433	2.91e-05	5.21737	1.92529	1.0579	Sms	spermine synthase
6963384	0.000435	2.92e-05	-5.21468	1.91873	-1.60924	D930014E17Rik	RIKEN cDNA D930014E17 gene
6886732	0.000436	2.93e-05	-5.21362	1.91613	-0.82134	Cacnb4	calcium channel, voltage-dependent, beta 4 subunit
6803314	0.000437	2.95e-05	-5.21149	1.91093	-0.664993	Dicer1	Dicer1, Dcr-1 homolog (Drosophila)
6839504	0.000437	2.95e-05	-5.21137	1.91063	-0.6725	Mkl2	MKL
6970839	0.000443	2.99e-05	-5.20538	1.89599	-0.791173	Coq7	demethyl-Q 7
6776976	0.000445	3e-05	5.20388	1.89231	1.00137	Zdhhc17	zinc finger, DHHC domain containing 17
6948274	0.000446	3.01e-05	-5.20259	1.88917	-1.45514	Kbtbd8	kelch repeat and BTB (POZ) domain containing 8
6977254	0.000447	3.02e-05	-5.20127	1.88594	-0.70652	Tom1	target of myb1 homolog (chicken)
6834890	0.000447	3.02e-05	5.20108	1.88548	0.71142	Stk3	serine
6844250	0.000449	3.04e-05	-5.19876	1.8798	-0.957427	2610318N02Rik	RIKEN cDNA 2610318N02 gene
6968781	0.00045	3.05e-05	5.19756	1.87686	0.734967	Furin	furin (paired basic amino acid cleaving enzyme)
6983058	0.00045	3.05e-05	5.19722	1.87605	1.84269	Psd3	pleckstrin and Sec7 domain containing 3
6767385	0.000452	3.07e-05	-5.19482	1.87018	-0.666987	Mical1	microtubule associated monoxygenase, calponin and LIM domain containing 1
6974490	0.000456	3.1e-05	-5.19102	1.86088	-0.755427	Agpat5	1-acylglycerol-3-phosphate O-acyltransferase 5 (lysophosphatidic acid acyltransferase, epsilon)
6792755	0.00046	3.13e-05	-5.18671	1.85034	-0.75448	Actg1	actin, gamma, cytoplasmic 1
6871267	0.000464	3.16e-05	5.18271	1.84054	0.81406	Plcb3	phospholipase C, beta 3
6864700	0.000465	3.17e-05	5.18207	1.83899	1.6222	Cd14	CD14 antigen
6791428	0.000471	3.21e-05	-5.17654	1.82546	-0.7048	Acly	ATP citrate lyase
6856695	0.000473	3.23e-05	-5.17418	1.8197	-0.662733	Ndufv2	NADH dehydrogenase (ubiquinone) flavoprotein 2
6918098	0.000477	3.26e-05	-5.17012	1.80977	-0.616647	Rcc2	regulator of chromosome condensation 2
6770030	0.000483	3.3e-05	5.16519	1.79768	1.21608	Btg1	B-cell translocation gene 1, anti-proliferative
7014109	0.000483	3.3e-05	-5.16463	1.79632	-1.34466	D330045A20Rik	RIKEN cDNA D330045A20 gene
6964039	0.000483	3.31e-05	5.16393	1.79461	1.33503	Prkcb	protein kinase C, beta
6999196	0.000484	3.32e-05	-5.1628	1.79185	-0.639613	Stt3b	STT3, subunit of the oligosaccharyltransferase complex, homolog B (S. cerevisiae)
6791686	0.000488	3.34e-05	5.15973	1.78434	0.65586	Map3k14	mitogen-activated protein kinase kinase kinase 14
7015941	0.000496	3.4e-05	5.15251	1.76668	0.67388	Slc9a7	solute carrier family 9 (sodium
7018756	0.0005	3.43e-05	-5.14905	1.75822	-0.927607	Magt1	magnesium transporter 1
6812386	0.000502	3.45e-05	5.14679	1.75267	1.66513	F13a1	coagulation factor XIII, A1 subunit
6783945	0.000502	3.46e-05	5.1463	1.75146	0.6151	Lasp1	LIM and SH3 protein 1
6957051	0.000508	3.5e-05	-5.14102	1.73854	-0.898147	Slc2a3	solute carrier family 2 (facilitated glucose transporter), member 3
6954615	0.000509	3.51e-05	-5.14038	1.73698	-2.52769	Vamp5	vesicle-associated membrane protein 5
6781321	0.000513	3.54e-05	-5.13681	1.72825	-0.579607	Mrpl55	mitochondrial ribosomal protein L55
6810260	0.000516	3.56e-05	5.13395	1.72126	0.708713	Il6st	interleukin 6 signal transducer
6922004	0.000517	3.57e-05	5.13284	1.71854	1.26111	Lpar1	lysophosphatidic acid receptor 1
6860038	0.00052	3.6e-05	5.13012	1.71187	0.796753	Paip2	polyadenylate-binding protein-interacting protein 2
6829945	0.000521	3.61e-05	-5.12875	1.70852	-0.663333	Atp6v1c1	ATPase, H+ transporting, lysosomal V1 subunit C1
6850877	0.000521	3.61e-05	-5.12865	1.70827	-0.83286	Kif6	kinesin family member 6
6869889	0.000522	3.62e-05	-5.12723	1.70479	-0.92706	Cutc	cutC copper transporter homolog (E.coli)
6906427	0.000523	3.63e-05	5.12603	1.70186	1.39657	Tlr2	toll-like receptor 2
6995762	0.000527	3.66e-05	5.12272	1.69375	0.766633	Acsbg1	acyl-CoA synthetase bubblegum family member 1
6871161	0.000527	3.66e-05	5.12228	1.69269	0.55966	Dpf2	D4, zinc and double PHD fingers family 2
6990423	0.000533	3.71e-05	-5.11738	1.68068	-0.56218	Dyx1c1	dyslexia susceptibility 1 candidate 1 homolog (human)
6919185	0.000534	3.72e-05	5.11654	1.67863	0.590973	Ccnl2	cyclin L2
6996792	0.000537	3.74e-05	-5.11416	1.6728	-0.684207	Pigb	phosphatidylinositol glycan anchor biosynthesis, class B
6840004	0.000537	3.74e-05	-5.11394	1.67225	-0.6399	Vps8	vacuolar protein sorting 8 homolog (S. cerevisiae)
6932951	0.000541	3.77e-05	5.11047	1.66375	1.01442	Arhgap24	Rho GTPase activating protein 24
6982695	0.000541	3.78e-05	5.11006	1.66276	0.879773	Galnt7	UDP-N-acetyl-alpha-D-galactosamine: polypeptide N-acetylgalactosaminyltransferase 7
6911176	0.000541	3.78e-05	-5.10931	1.66092	-0.77222	Sars	seryl-aminoacyl-tRNA synthetase
6892964	0.000543	3.8e-05	5.10798	1.65766	1.06029	Pltp	phospholipid transfer protein
6781032	0.000543	3.8e-05	-5.10759	1.6567	-0.678487	Rapgef6	Rap guanine nucleotide exchange factor (GEF) 6
6812871	0.000549	3.85e-05	-5.10264	1.64458	-0.964233	Dtnbp1	dystrobrevin binding protein 1
6987924	0.00055	3.86e-05	-5.1015	1.64178	-1.40476	Grit	Rho GTPase-activating protein
6777917	0.000552	3.87e-05	5.09972	1.63742	1.32997	D10Ertd610e	DNA segment, Chr 10, ERATO Doi 610, expressed
6943862	0.000564	3.96e-05	-5.09034	1.61445	-2.00603	Ppp1r9a	protein phosphatase 1, regulatory (inhibitor) subunit 9A
6949797	0.000565	3.97e-05	-5.08926	1.6118	-0.85148	Lpcat3	lysophosphatidylcholine acyltransferase 3
6806245	6.32e-06	2.14e-07	7.32564	6.88111	2.18701	Ly86	lymphocyte antigen 86
6864760	0.000567	3.99e-05	5.08773	1.60806	0.6992	Diap1	diaphanous homolog 1 (Drosophila)
6864497	0.000567	3.99e-05	5.08704	1.60636	0.772267	Reep5	receptor accessory protein 5
6862124	0.000569	4.01e-05	5.08502	1.60142	0.67302	Rpl17	ribosomal protein L17
6905074	0.00057	4.02e-05	-5.08423	1.59947	-0.829473	Cog6	component of oligomeric golgi complex 6
6767235	0.000572	4.04e-05	-5.08288	1.59619	-0.815693	Tube1	epsilon-tubulin 1
6789420	1.98e-06	5.37e-08	7.96585	8.28143	2.17934	Cxcl16	chemokine (C-X-C motif) ligand 16
6849109	0.000576	4.07e-05	5.07907	1.58683	0.831713	Zfp760	zinc finger protein 760
6995521	0.000577	4.08e-05	-5.07811	1.58449	-0.801113	Dixdc1	DIX domain containing 1
6783439	0.000577	4.08e-05	5.07805	1.58435	0.646473	Trim25	tripartite motif-containing 25
6783367	0.000577	4.09e-05	-5.0775	1.583	-1.05623	Mrps23	mitochondrial ribosomal protein S23
6848199	0.000577	4.1e-05	5.0768	1.58127	1.1587	Mx1	myxovirus (influenza virus) resistance 1
6921173	0.000581	4.12e-05	-5.07414	1.57476	-1.20968	Hint2	histidine triad nucleotide binding protein 2
6953507	0.000583	4.14e-05	5.07235	1.57037	0.924127	Osbpl3	oxysterol binding protein-like 3
6868058	0.000587	4.17e-05	5.06907	1.56233	1.02561	Slc15a3	solute carrier family 15, member 3
6884446	0.000587	4.18e-05	-5.06898	1.56212	-1.67069	Optn	optineurin
6931759	0.000587	4.18e-05	-5.06852	1.561	-0.739067	Kit	kit oncogene
6967539	0.000591	4.21e-05	-5.06553	1.55367	-0.989607	Nipa2	non imprinted in Prader-Willi
7014545	0.000591	4.21e-05	5.06512	1.55266	0.73614	Phf8	PHD finger protein 8
6925987	0.000599	4.28e-05	5.05902	1.53771	1.30763	Sh3bgrl3	SH3 domain binding glutamic acid-rich protein-like 3
6975913	0.000601	4.29e-05	5.05769	1.53445	1.63728	Casp3	caspase 3
7014557	0.000601	4.3e-05	5.05698	1.53272	0.784693	Hsd17b10	hydroxysteroid (17-beta) dehydrogenase 10
6855155	0.000607	4.34e-05	5.05311	1.52322	1.69329	H2-T10	histocompatibility 2, T region locus 10
6992225	0.000607	4.35e-05	-5.05262	1.52202	-0.69808	Nat6	N-acetyltransferase 6
6873217	0.000608	4.36e-05	-5.05123	1.51861	-1.38852	Got1	glutamate oxaloacetate transaminase 1, soluble
6916913	0.000611	4.38e-05	5.04944	1.51422	0.69776	Ppt1	palmitoyl-protein thioesterase 1
6820047	0.000611	4.39e-05	5.04874	1.51251	1.0116	Tnfrsf10b	tumor necrosis factor receptor superfamily, member 10b
6972174	0.000612	4.4e-05	5.04792	1.51051	0.677113	Sigirr	single immunoglobulin and toll-interleukin 1 receptor (TIR) domain
6964428	0.000612	4.4e-05	-5.04731	1.50901	-1.03287	Inpp5f	inositol polyphosphate-5-phosphatase F
6942124	0.000617	4.44e-05	5.04344	1.49953	1.0298	Stx2	syntaxin 2
6836949	0.000617	4.45e-05	5.0433	1.49918	1.05405	Apol9b	apolipoprotein L 9b
6945584	0.000624	4.5e-05	5.03881	1.48817	1.13181	Tbxas1	thromboxane A synthase 1, platelet
6787918	0.000633	4.56e-05	5.0328	1.47343	1.56697	Psme2	proteasome (prosome, macropain) 28 subunit, beta
6771884	0.000636	4.59e-05	5.02998	1.46652	0.652193	Esr1	estrogen receptor 1 (alpha)
6837614	0.000639	4.62e-05	-5.02807	1.46184	-0.636127	Cerk	ceramide kinase
6783642	0.000644	4.66e-05	-5.02413	1.45218	-1.88211	Tob1	transducer of ErbB-2.1
6929119	0.000644	4.66e-05	5.02406	1.45201	1.88507	Fgl2	fibrinogen-like protein 2
6877428	0.000649	4.7e-05	-5.02089	1.44423	-0.821833	Pkp4	plakophilin 4
6782801	0.000652	4.72e-05	-5.0187	1.43886	-0.576133	Suz12	suppressor of zeste 12 homolog (Drosophila)
6975919	0.000657	4.76e-05	5.01535	1.43066	1.39381	Irf2	interferon regulatory factor 2
6815749	0.000657	4.76e-05	5.01508	1.42999	0.5585	Rnf180	ring finger protein 180
6819928	0.000659	4.79e-05	-5.01315	1.42526	-1.04151	Pnma2	paraneoplastic antigen MA2
6909792	0.00066	4.79e-05	5.01254	1.42376	0.953333	Dapp1	dual adaptor for phosphotyrosine and 3-phosphoinositides 1
6901680	0.000663	4.82e-05	-5.01022	1.41808	-1.4751	Ddit4l	DNA-damage-inducible transcript 4-like
6815382	0.000674	4.91e-05	5.00292	1.40016	1.02299	Rgnef	Rho-guanine nucleotide exchange factor
6755197	0.000675	4.92e-05	5.002	1.3979	1.56588	Cd48	CD48 antigen
6864609	0.000676	4.93e-05	5.0015	1.39668	0.753127	Tmem173	transmembrane protein 173
6948378	0.000677	4.94e-05	5.00044	1.39408	1.35136	Arl6ip5	ADP-ribosylation factor-like 6 interacting protein 5
6823470	0.00068	4.97e-05	4.99815	1.38847	0.674633	Appl1	adaptor protein, phosphotyrosine interaction, PH domain and leucine zipper containing 1
6969940	0.000681	4.98e-05	4.99721	1.38616	1.25466	Trim21	tripartite motif-containing 21
6817978	0.000681	4.98e-05	4.99677	1.38509	1.42473	Tnnc1	troponin C, cardiac
6854868	0.000686	5.02e-05	-4.99388	1.37799	-0.583593	Brd4	bromodomain containing 4
6802156	0.000686	5.02e-05	-4.99354	1.37715	-0.896793	Slc10a1	solute carrier family 10 (sodium
6900387	0.000688	5.05e-05	-4.99169	1.37263	-0.84212	Mybphl	myosin binding protein H-like
6825704	0.000693	5.08e-05	4.98875	1.3654	1.50857	Bmp1	bone morphogenetic protein 1
6909083	0.000696	5.11e-05	-4.98675	1.3605	-1.16296	Ugt8a	UDP galactosyltransferase 8A
7020363	0.000707	5.19e-05	4.97987	1.34361	1.52501	Sat1	spermidine
6792406	0.000711	5.22e-05	4.97749	1.33778	1.04855	Cd300lf	CD300 antigen like family member F
6851204	0.000718	5.28e-05	-4.9728	1.32627	-0.6357	Chaf1a	chromatin assembly factor 1, subunit A (p150)
6908149	0.000723	5.32e-05	4.96998	1.31936	0.524393	Prpf38b	PRP38 pre-mRNA processing factor 38 (yeast) domain containing B
6867655	0.000723	5.33e-05	4.96947	1.31811	0.879507	Pold4	polymerase (DNA-directed), delta 4
6940878	0.000723	5.34e-05	4.9688	1.31647	1.11061	Fam69a	family with sequence similarity 69, member A
6784412	0.000723	5.34e-05	4.96878	1.31642	0.979633	Fmnl1	formin-like 1
6940595	0.000726	5.37e-05	-4.96659	1.31105	-0.849933	Hsd17b11	hydroxysteroid (17-beta) dehydrogenase 11
6789331	0.000733	5.42e-05	4.96243	1.30083	0.922747	Tnfsf12-tnfsf13	tumor necrosis factor (ligand) superfamily, member 12-member 13
6829656	0.000736	5.44e-05	-4.96093	1.29715	-1.34042	Laptm4b	lysosomal-associated protein transmembrane 4B
6867824	0.000738	5.46e-05	4.95927	1.29307	0.58158	Fau	Finkel-Biskis-Reilly murine sarcoma virus (FBR-MuSV) ubiquitously expressed (fox derived)
6968780	0.000742	5.5e-05	4.95674	1.28686	0.71904	Fes	feline sarcoma oncogene
7016427	0.00075	5.56e-05	4.95184	1.27485	0.992827	C1galt1c1	C1GALT1-specific chaperone 1
6913039	0.000755	5.6e-05	-4.94929	1.26859	-0.751687	Reck	reversion-inducing-cysteine-rich protein with kazal motifs
6848972	0.000755	5.6e-05	4.94882	1.26743	1.05715	Fpr2	formyl peptide receptor 2
6857797	0.000755	5.61e-05	4.94845	1.26652	0.932393	Zfp36l2	zinc finger protein 36, C3H type-like 2
6949361	0.000763	5.68e-05	-4.94361	1.25464	-1.06097	Zfp637	zinc finger protein 637
6911012	0.000763	5.68e-05	-4.94336	1.25403	-0.804213	Mybphl	myosin binding protein H-like
6944128	0.000773	5.76e-05	-4.93803	1.24095	-0.831947	Phf14	PHD finger protein 14
6887081	0.000774	5.77e-05	4.93691	1.2382	1.38355	Ly75	lymphocyte antigen 75
6849466	0.000774	5.77e-05	4.93673	1.23775	0.571227	A930001N09Rik	RIKEN cDNA A930001N09 gene
6785347	0.000777	5.8e-05	4.93508	1.23371	1.07447	C1qtnf1	C1q and tumor necrosis factor related protein 1
6901953	0.000781	5.84e-05	4.93226	1.22679	1.95768	Gbp3	guanylate binding protein 3
6953339	0.000782	5.85e-05	-4.93141	1.22471	-0.822813	Pdia4	protein disulfide isomerase associated 4
6782988	3.42e-06	1.01e-07	7.6681	7.63694	2.17279	Slfn2	schlafen 2
6843207	0.000788	5.9e-05	4.92782	1.2159	0.584247	Mrps6	mitochondrial ribosomal protein S6
6919885	0.000789	5.91e-05	-4.92737	1.21478	-0.927273	Otud6b	OTU domain containing 6B
6936621	0.000797	5.98e-05	-4.92275	1.20344	-0.57788	Pkm2	pyruvate kinase, muscle
6784606	0.000801	6.01e-05	-4.92042	1.19772	-0.605053	Psmc5	protease (prosome, macropain) 26S subunit, ATPase 5
6893635	0.000801	6.01e-05	-4.9201	1.19694	-0.603047	Atp5e	ATP synthase, H+ transporting, mitochondrial F1 complex, epsilon subunit
6785675	0.000803	6.04e-05	-4.91859	1.19324	-0.654467	Nf2	neurofibromatosis 2
6903557	0.000808	6.08e-05	4.91583	1.18645	1.75199	Cpa3	carboxypeptidase A3, mast cell
6811724	0.000809	6.09e-05	4.91528	1.18511	0.932053	Lrrc16a	leucine rich repeat containing 16A
6840837	0.00081	6.1e-05	-4.91417	1.18237	-0.631287	Cox17	cytochrome c oxidase, subunit XVII assembly protein homolog (yeast)
6886229	0.00081	6.11e-05	-4.91381	1.18149	-0.885233	Atp6v1g1	ATPase, H+ transporting, lysosomal V1 subunit G1
6855478	0.00081	6.11e-05	4.9135	1.18073	0.86314	Slc25a27	solute carrier family 25, member 27
6765977	0.00081	6.12e-05	-4.91314	1.17986	-1.02051	Epm2a	epilepsy, progressive myoclonic epilepsy, type 2 gene alpha
6761675	0.000812	6.13e-05	-4.91226	1.17769	-0.7309	Epb4.1l5	erythrocyte protein band 4.1-like 5
6855981	0.000817	6.18e-05	4.90914	1.17004	1.02565	Satb1	special AT-rich sequence binding protein 1
6879621	0.000818	6.19e-05	-4.90869	1.16894	-0.5086	Abtb2	ankyrin repeat and BTB (POZ) domain containing 2
6868096	0.000822	6.22e-05	4.90638	1.16325	1.2597	Ms4a4b	membrane-spanning 4-domains, subfamily A, member 4B
6905408	0.000834	6.32e-05	4.90006	1.14774	0.9636	P2ry14	purinergic receptor P2Y, G-protein coupled, 14
6860929	0.000834	6.32e-05	4.89981	1.14712	1.33692	Snx24	sorting nexing 24
6788297	0.000834	6.34e-05	4.89881	1.14468	1.3245
6957263	0.000834	6.34e-05	-4.89848	1.14386	-1.8073	Ccnd2	cyclin D2
6831651	0.000834	6.34e-05	-4.89843	1.14373	-1.05538	Cyc1	cytochrome c-1
6797772	0.000834	6.34e-05	-4.89839	1.14364	-0.762833	Vrk1	vaccinia related kinase 1
6830710	0.000843	6.41e-05	-4.89397	1.13278	-0.66986	Ndufb9	NADH dehydrogenase (ubiquinone) 1 beta subcomplex, 9
6993833	0.000854	6.5e-05	-4.88835	1.11899	-0.884693	Spc24	SPC24, NDC80 kinetochore complex component, homolog (S. cerevisiae)
6766862	0.000858	6.54e-05	-4.88608	1.11341	-0.773007	6330407J23Rik	RIKEN cDNA 6330407J23 gene
6954638	0.000861	6.57e-05	-4.88433	1.10911	-0.8667	Tgoln1	trans-golgi network protein
6858892	0.000868	6.63e-05	4.88055	1.09983	0.747887	Riok3	RIO kinase 3 (yeast)
6768479	0.000869	6.64e-05	4.88007	1.09865	1.55899	Egr2	early growth response 2
6824915	0.00089	6.81e-05	4.86976	1.07333	0.960053	Zmym5	zinc finger, MYM-type 5
6850196	0.000895	6.84e-05	-4.86757	1.06796	-0.69422	Mdc1	mediator of DNA damage checkpoint 1
6932374	3.67e-06	1.11e-07	7.62655	7.54606	2.17253	Cxcl1	chemokine (C-X-C motif) ligand 1
6843433	0.000901	6.9e-05	4.86411	1.05947	0.90786	Ets2	E26 avian leukemia oncogene 2, 3' domain
6848479	0.000901	6.9e-05	-4.86395	1.05905	-0.751	Zdhhc14	zinc finger, DHHC domain containing 14
6798629	0.000901	6.91e-05	-4.86338	1.05767	-1.34674	A830093I24Rik	RIKEN cDNA A830093I24 gene
6835972	0.000912	7e-05	4.85823	1.04501	1.02787	Tmem65	transmembrane protein 65
6955010	0.000914	7.02e-05	-4.85714	1.04234	-0.6613	Wbp1	WW domain binding protein 1
6970420	0.000916	7.04e-05	-4.85604	1.03964	-0.80482	Sbf2	SET binding factor 2
6871837	0.000919	7.07e-05	4.85421	1.03515	0.60334	Vps13a	vacuolar protein sorting 13A (yeast)
6949814	0.00092	7.09e-05	-4.8533	1.03292	-1.17889	Cdca3	cell division cycle associated 3
6780844	0.00092	7.09e-05	-4.8532	1.03265	-0.977053	Zfp354a	zinc finger protein 354A
6930383	0.000921	7.1e-05	4.85244	1.0308	0.897653	Cd38	CD38 antigen
6916127	0.000927	7.16e-05	-4.84934	1.02318	-0.740467	Tmem48	transmembrane protein 48
6871874	0.000929	7.17e-05	4.84842	1.02093	1.50971	Gcnt1	glucosaminyl (N-acetyl) transferase 1, core 2
6871545	2.17e-05	8.71e-07	6.6996	5.46027	2.1668	Ms4a7	membrane-spanning 4-domains, subfamily A, member 7
6783204	0.000934	7.23e-05	-4.84525	1.01314	-0.7536	Tbx2	T-box 2
6879925	0.000934	7.23e-05	4.84524	1.01312	0.673513	Bdnf	brain derived neurotrophic factor
6922026	0.000112	5.85e-06	5.88284	3.53739	2.16258	Ptgr1	prostaglandin reductase 1
6952926	0.000937	7.26e-05	4.84347	1.00877	1.04686	Parp12	poly (ADP-ribose) polymerase family, member 12
7020764	0.000941	7.3e-05	4.84136	1.00357	0.66478	Ofd1	oral-facial-digital syndrome 1 gene homolog (human)
6852750	0.000944	7.33e-05	4.83986	0.999889	1.77002	Plekhh2	pleckstrin homology domain containing, family H (with MyTH4 domain) member 2
6781472	0.000946	7.35e-05	-4.83858	0.996748	-0.707033	Dhrs7b	dehydrogenase
6856367	0.000949	7.37e-05	-4.83721	0.993396	-1.25875	Nudt12	nudix (nucleoside diphosphate linked moiety X)-type motif 12
6818792	0.00095	7.39e-05	-4.83636	0.991307	-1.06848	6720456H20Rik	RIKEN cDNA 6720456H20 gene
6845382	0.000955	7.43e-05	-4.8339	0.985258	-0.767533	Fam162a	family with sequence similarity 162, member A
6794518	0.000962	7.5e-05	-4.83054	0.977009	-1.34621	4930579E17Rik	RIKEN cDNA 4930579E17 gene
6949800	0.000963	7.51e-05	-4.82997	0.975604	-1.0712	Phb2	prohibitin 2
6769181	0.00097	7.57e-05	4.82662	0.967378	0.81536	Hmha1	histocompatibility (minor) HA-1
6791921	0.00097	7.57e-05	4.82645	0.966956	0.821227	Ern1	endoplasmic reticulum (ER) to nucleus signalling 1
6932517	0.000971	7.59e-05	4.82564	0.964967	0.69944	Sept11	septin 11
6876238	0.000974	7.61e-05	4.82414	0.96127	0.773587	Angptl2	angiopoietin-like 2
7017014	0.000978	7.65e-05	-4.82201	0.956045	-0.8424	Mmgt1	membrane magnesium transporter 1
6790585	0.000979	7.67e-05	-4.82133	0.954374	-0.704893	Dynll2	dynein light chain LC8-type 2
7010645	0.000979	7.67e-05	4.82102	0.953615	1.51321	Il13ra1	interleukin 13 receptor, alpha 1
6795093	0.000979	7.68e-05	-4.82078	0.953033	-0.907693	Npas3	neuronal PAS domain protein 3
6755896	0.000983	7.71e-05	4.81888	0.948345	1.79867	Dusp10	dual specificity phosphatase 10
6959133	0.000992	7.79e-05	4.81483	0.938414	0.822413	Ethe1	ethylmalonic encephalopathy 1
6854910	0.000994	7.81e-05	4.81375	0.935748	0.7981	Cyp4f13	cytochrome P450, family 4, subfamily f, polypeptide 13
6760518	0.000997	7.84e-05	4.8125	0.93269	0.67706	Arl4c	ADP-ribosylation factor-like 4C
6962930	0.000998	7.86e-05	4.81145	0.930107	0.831507	P4ha3	procollagen-proline, 2-oxoglutarate 4-dioxygenase (proline 4-hydroxylase), alpha polypeptide III
6813664	0.001	7.91e-05	4.80849	0.922829	1.29266	Agtpbp1	ATP
6748889	0.001	7.91e-05	4.80847	0.922787	1.08227	Il18r1	interleukin 18 receptor 1
6823659	0.001	7.92e-05	4.80824	0.922223	0.58794	Cacna1d	calcium channel, voltage-dependent, L type, alpha 1D subunit
6913962	0.001	7.93e-05	-4.80787	0.921307	-0.838987	Slc31a1	solute carrier family 31, member 1
6792442	0.00101	7.95e-05	-4.80653	0.918014	-0.64414	Hn1	hematological and neurological expressed sequence 1
6881556	0.00101	7.98e-05	-4.80502	0.91432	-0.940467	Btbd3	BTB (POZ) domain containing 3
6908121	0.00102	8.03e-05	-4.80241	0.90789	-0.72682	Sars	seryl-aminoacyl-tRNA synthetase
6757035	0.00102	8.04e-05	-4.80195	0.906759	-1.05165	Eya1	eyes absent 1 homolog (Drosophila)
6959116	0.00102	8.06e-05	4.80125	0.905043	0.765893	Kcnn4	potassium intermediate
6885811	0.00102	8.06e-05	4.80084	0.90405	1.18089	Fnbp1	formin binding protein 1
6970339	0.00102	8.07e-05	-4.80072	0.903741	-0.64776	Nlrp10	NLR family, pyrin domain containing 10
6900014	0.00102	8.07e-05	-4.80046	0.903113	-0.654333	Igsf3	immunoglobulin superfamily, member 3
6748217	0.00102	8.11e-05	-4.79837	0.89796	-1.87065	Lmbrd1	LMBR1 domain containing 1
6955543	0.00102	8.14e-05	-4.79698	0.894553	-1.0913	Chchd4	coiled-coil-helix-coiled-coil-helix domain containing 4
6957162	0.00102	8.14e-05	-4.7968	0.894111	-0.765353	Ncapd2	non-SMC condensin I complex, subunit D2
6981185	0.00102	8.15e-05	-4.79657	0.893559	-0.819787	4930444A02Rik	RIKEN cDNA 4930444A02 gene
6765281	0.00103	8.19e-05	4.79443	0.88828	0.739967	Rcor3	REST corepressor 3
7015648	0.00103	8.23e-05	-4.79276	0.884182	-0.742393	Bcor	BCL6 interacting corepressor
6875703	0.00105	8.33e-05	4.78741	0.871047	0.837327	Anapc2	anaphase promoting complex subunit 2
6861173	0.00105	8.38e-05	-4.78535	0.86598	-0.528713	Megf10	multiple EGF-like-domains 10
6917933	0.00106	8.44e-05	4.7825	0.858976	0.73862	Hspg2	perlecan (heparan sulfate proteoglycan 2)
6901597	0.00106	8.47e-05	-4.78085	0.85493	-0.681493	Nhedc2	Na+
6906634	0.00106	8.49e-05	-4.77989	0.852576	-1.5467	Dclk2	doublecortin-like kinase 2
6946554	0.00106	8.49e-05	-4.7798	0.852338	-1.22155	Abcg2	ATP-binding cassette, sub-family G (WHITE), member 2
6973561	0.00106	8.52e-05	4.77867	0.84957	1.13869	Pira3	paired-Ig-like receptor A3
6881787	0.00107	8.58e-05	4.77582	0.84256	0.64896	Dstn	destrin
6973238	0.00108	8.64e-05	-4.77285	0.835274	-0.694247	Rdh13	retinol dehydrogenase 13 (all-trans and 9-cis)
6782917	0.00108	8.66e-05	4.77167	0.832377	1.63567	Ccl11	chemokine (C-C motif) ligand 11
6999456	0.00109	8.73e-05	4.76863	0.824908	1.40353	Cx3cr1	chemokine (C-X3-C) receptor 1
7014110	0.00109	8.73e-05	-4.76835	0.824213	-1.13209	Rnf128	ring finger protein 128
6955981	0.00109	8.77e-05	-4.76679	0.820387	-1.50963	Shq1	SHQ1 homolog (S. cerevisiae)
6933852	0.0011	8.83e-05	4.764	0.813522	0.745393	Med13l	mediator complex subunit 13-like
6935555	0.0011	8.83e-05	4.76375	0.812919	0.68272	Rpl21	ribosomal protein L21
6931635	0.0011	8.84e-05	-4.76342	0.812085	-1.30169	Dcun1d4	DCN1, defective in cullin neddylation 1, domain containing 4 (S. cerevisiae)
6998670	0.0011	8.85e-05	-4.76292	0.810857	-0.624307	Dag1	dystroglycan 1
6940005	0.0011	8.86e-05	4.76279	0.810541	1.10153	Nup54	nucleoporin 54
6918349	0.0011	8.87e-05	4.76232	0.809392	0.846933	Dhrs3	dehydrogenase
6950539	0.0011	8.91e-05	4.76044	0.804784	0.682027	Ptpro	protein tyrosine phosphatase, receptor type, O
6819252	0.00111	8.94e-05	4.75906	0.801381	0.69562	Psme1	proteasome (prosome, macropain) 28 subunit, alpha
6829659	0.00111	8.98e-05	4.75718	0.796773	1.8282	Matn2	matrilin 2
6866504	0.00111	8.98e-05	4.75707	0.796486	0.83146	4930503L19Rik	RIKEN cDNA 4930503L19 gene
6936116	0.00111	8.98e-05	4.75706	0.796478	0.64756	Dmtf1	cyclin D binding myb-like transcription factor 1
6792814	0.00111	8.99e-05	4.75682	0.795875	1.29231	Cbr2	carbonyl reductase 2
6929714	0.00111	9.02e-05	-4.75536	0.792294	-0.707367	Bre	brain and reproductive organ-expressed protein
6935176	0.00112	9.08e-05	4.75278	0.785957	0.5246	Unc84a	unc-84 homolog A (C. elegans)
6957756	0.00112	9.1e-05	-4.75175	0.783425	-0.7667	Wbp11	WW domain binding protein 11
6971606	0.00112	9.14e-05	-4.75006	0.779263	-0.688773	2310057M21Rik	RIKEN cDNA 2310057M21 gene
7017570	0.00112	9.15e-05	-4.74944	0.777732	-2.94415	Xlr3c	X-linked lymphocyte-regulated 3C
6850022	0.00113	9.19e-05	4.74755	0.773106	0.946853	Tap2	transporter 2, ATP-binding cassette, sub-family B (MDR
6785742	0.00114	9.29e-05	-4.74334	0.762749	-0.74664	Mrps24	mitochondrial ribosomal protein S24
6829591	0.00114	9.32e-05	4.74207	0.759628	1.82946	Sema5a	sema domain, seven thrombospondin repeats (type 1 and type 1-like), transmembrane domain (TM) and short cytoplasmic domain, (semaphorin) 5A
6865902	0.00115	9.35e-05	4.74083	0.756601	1.56758	2010002N04Rik	RIKEN cDNA 2010002N04 gene
6935118	0.00115	9.42e-05	4.73764	0.748736	1.0192	Cnpy4	canopy 4 homolog (zebrafish)
6951589	0.00116	9.47e-05	-4.7356	0.743743	-1.69713	Ica1	islet cell autoantigen 1
6899039	0.00116	9.5e-05	4.73429	0.740513	0.641587	Nes	nestin
6939967	0.00117	9.55e-05	4.73231	0.735653	0.766147	G3bp2	GTPase activating protein (SH3 domain) binding protein 2
6819258	0.00117	9.56e-05	4.73166	0.734048	1.22607	Irf9	interferon regulatory factor 9
6789977	0.00117	9.6e-05	-4.73013	0.730287	-1.07319	Tmem97	transmembrane protein 97
6995120	0.00117	9.6e-05	4.72988	0.729684	0.631007	Phldb1	pleckstrin homology-like domain, family B, member 1
6837925	0.00117	9.62e-05	-4.72936	0.7284	-1.81529	Kif21a	kinesin family member 21A
6969690	0.0012	9.81e-05	-4.72111	0.708131	-0.650493	Uvrag	UV radiation resistance associated gene
6869635	0.0012	9.84e-05	4.72013	0.705711	1.15581	Entpd1	ectonucleoside triphosphate diphosphohydrolase 1
6988711	0.0012	9.85e-05	4.7197	0.704658	1.64209	Amica1	adhesion molecule, interacts with CXADR antigen 1
6781463	0.0012	9.86e-05	-4.71924	0.703531	-0.65692	Smcr8	Smith-Magenis syndrome chromosome region, candidate 8 homolog (human)
6837301	0.0012	9.88e-05	-4.71832	0.701272	-0.80592	Rangap1	RAN GTPase activating protein 1
6980568	0.00121	0.0001	4.71351	0.689454	0.830967	Gas6	growth arrest specific 6
6833997	0.00122	0.0001	-4.71256	0.687128	-0.807193	Rxfp3	relaxin family peptide receptor 3
6824880	0.00126	0.000105	4.69541	0.644969	2.1625	Gzmb	granzyme B
6966939	0.00122	0.000101	4.71002	0.680865	1.18856	Flt3l	FMS-like tyrosine kinase 3 ligand
6769891	0.00122	0.000101	-4.70872	0.677678	-1.43189	Fdps	farnesyl diphosphate synthetase
6906441	0.00123	0.000101	-4.70808	0.676114	-0.849953	Trim2	tripartite motif-containing 2
6898686	5.28e-05	2.44e-06	6.25287	4.41743	2.15635	Pdgfc	platelet-derived growth factor, C polypeptide
6934132	0.00123	0.000102	-4.70556	0.669906	-0.669807	Anapc7	anaphase promoting complex subunit 7
6851269	0.00124	0.000103	-4.70288	0.663334	-0.70894	Ndufa11	NADH dehydrogenase (ubiquinone) 1 alpha subcomplex 11
6855018	0.00124	0.000103	4.70203	0.661232	1.01944	H2-Aa	histocompatibility 2, class II antigen A, alpha
6836888	0.00125	0.000104	4.69753	0.650185	0.84318	Rbm9	RNA binding motif protein 9
6988216	0.00125	0.000104	4.69705	0.648995	1.12763	BC024479	cDNA sequence BC024479
6911925	0.00126	0.000104	-4.69633	0.647242	-0.873947	Nbn	nibrin
7018804	3.06e-09	2.58e-11	12.0793	16.0117	2.12424	Cysltr1	cysteinyl leukotriene receptor 1
6806435	0.00126	0.000105	4.69501	0.643992	0.7097	Gcnt2	glucosaminyl (N-acetyl) transferase 2, I-branching enzyme
6780907	0.00126	0.000105	-4.69271	0.638329	-0.51038	Ppp2ca	protein phosphatase 2 (formerly 2A), catalytic subunit, alpha isoform
6808221	0.00127	0.000106	-4.69077	0.633582	-0.72398	Slc12a7	solute carrier family 12, member 7
6941739	0.00127	0.000106	4.68937	0.630137	0.763453	1500011H22Rik	RIKEN cDNA 1500011H22 gene
6840849	0.00128	0.000106	4.68809	0.626988	1.53105	Cd80	CD80 antigen
6847338	3.91e-09	3.53e-11	11.887	15.6953	2.12375	D16Ertd472e	DNA segment, Chr 16, ERATO Doi 472, expressed
6759949	0.00129	0.000108	-4.6827	0.613746	-0.819313	Farsb	phenylalanyl-tRNA synthetase, beta subunit
6863048	0.00129	0.000108	4.68187	0.611708	0.889747	Map3k8	mitogen-activated protein kinase kinase kinase 8
6762773	0.00129	0.000108	4.68149	0.610762	0.86602	Trove2	TROVE domain family, member 2
6840699	0.00129	0.000108	-4.68135	0.610414	-0.872673	Ptplb	protein tyrosine phosphatase-like (proline instead of catalytic arginine), member b
6771708	0.0013	0.000109	4.67871	0.603945	0.738947	1110005A23Rik	RIKEN cDNA 1110005A23 gene
6938798	0.0013	0.000109	4.67856	0.603566	0.935767	C530043K16Rik	RIKEN cDNA C530043K16 gene
6808781	0.00132	0.00011	-4.67359	0.591345	-0.959113	Hapln1	hyaluronan and proteoglycan link protein 1
6843393	0.00132	0.000111	-4.67051	0.583776	-0.617327	Dyrk1a	dual-specificity tyrosine-(Y)-phosphorylation regulated kinase 1a
6999549	0.00134	0.000112	-4.6658	0.572224	-0.955693	Higd1a	HIG1 domain family, member 1A
6977084	0.00134	0.000113	-4.66462	0.569316	-0.63094	Fam125a	family with sequence similarity 125, member A
6885951	0.00135	0.000113	-4.66271	0.564617	-0.78244	Fam125b	family with sequence similarity 125, member B
6970378	0.00135	0.000113	-4.66229	0.563584	-0.7236	St5	suppression of tumorigenicity 5
6777960	0.00137	0.000115	4.65562	0.547196	0.70426	Nab2	Ngfi-A binding protein 2
6788815	0.00137	0.000115	4.65545	0.546769	1.3506	Aldh3a2	aldehyde dehydrogenase family 3, subfamily A2
6959848	0.00138	0.000116	4.65281	0.5403	0.853373	Rpl17	ribosomal protein L17
6921020	0.00138	0.000116	-4.65256	0.539684	-0.437213	Ubap2	ubiquitin-associated protein 2
6769144	0.00139	0.000117	4.64893	0.530766	0.707873	Fstl3	follistatin-like 3
6763207	0.00139	0.000117	4.64804	0.528583	1.01031	Ier5	immediate early response 5
6961896	0.0014	0.000118	4.64558	0.522528	1.08011	Isg20	interferon-stimulated protein
6916089	0.00141	0.000119	-4.64325	0.516818	-1.14502	Dhcr24	24-dehydrocholesterol reductase
6859837	0.00141	0.00012	4.64048	0.510002	1.09728	Wdr36	WD repeat domain 36
6956509	0.00142	0.00012	4.63869	0.50559	0.65388	Srgap3	SLIT-ROBO Rho GTPase activating protein 3
6782916	0.00142	0.00012	4.63847	0.505048	0.839007	Ccl7	chemokine (C-C motif) ligand 7
6952529	0.00142	0.00012	-4.63791	0.503693	-1.01011	Chchd3	coiled-coil-helix-coiled-coil-helix domain containing 3
6867753	0.00142	0.000121	4.63695	0.50133	0.936467	AI837181	expressed sequence AI837181
6977814	0.00143	0.000122	-4.63398	0.494019	-0.714573	Gpt2	glutamic pyruvate transaminase (alanine aminotransferase) 2
6935408	0.00143	0.000122	4.63351	0.492879	0.77538	Cyth3	cytohesin 3
6970287	0.00145	0.000123	-4.62889	0.48151	-0.85494	Cyb5r2	cytochrome b5 reductase 2
6962107	0.00145	0.000123	4.62837	0.48024	0.975513	Sh3gl3	SH3-domain GRB2-like 3
6789359	0.00145	0.000124	4.62751	0.478128	0.98228	Centb1	centaurin, beta 1
6810063	0.00146	0.000125	-4.62425	0.470131	-3.22885	Elovl7	ELOVL family member 7, elongation of long chain fatty acids (yeast)
6797507	0.00147	0.000125	-4.62331	0.467815	-1.00221	D230037D09Rik	RIKEN cDNA D230037D09 gene
6841712	0.00147	0.000125	4.62211	0.464867	0.989253	Abi3bp	ABI gene family, member 3 (NESH) binding protein
6917696	0.00147	0.000125	4.62177	0.464019	0.649907	D4Wsu53e	DNA segment, Chr 4, Wayne State University 53, expressed
7005505	0.00147	0.000126	4.62118	0.462576	1.47495	H2-T22	histocompatibility 2, T region locus 22
6824871	0.00148	0.000126	4.61937	0.458137	1.49089	Gzmd	granzyme D
6986729	0.00148	0.000127	4.61711	0.452569	1.78001	Mmp10	matrix metallopeptidase 10
6818212	0.00149	0.000128	4.61451	0.44619	0.8031	Glud1	glutamate dehydrogenase 1
6985804	0.00149	0.000128	4.61433	0.445742	0.550873	Mbtps1	membrane-bound transcription factor peptidase, site 1
6929850	0.00149	0.000128	4.61353	0.443774	0.893267	Add1	adducin 1 (alpha)
6782979	0.00149	0.000128	4.61324	0.443072	1.24327	Slfn5	schlafen 5
6964382	0.00149	0.000128	4.61263	0.441566	0.797273	Itgax	integrin alpha X
6783040	6.98e-05	3.41e-06	6.11142	4.08266	2.12162	OTTMUSG00000000971	predicted gene, OTTMUSG00000000971
6812250	0.0015	0.000129	4.61142	0.438596	1.36853	1300014I06Rik	RIKEN cDNA 1300014I06 gene
6861358	5.03e-10	2.99e-12	13.4609	18.1735	2.11968	Csf1r	colony stimulating factor 1 receptor
6782682	0.00152	0.000131	4.60519	0.423299	0.656967	Sdf2	stromal cell derived factor 2
6759248	0.00153	0.000132	-4.6013	0.413744	-0.784867	Ndufs1	NADH dehydrogenase (ubiquinone) Fe-S protein 1
6912098	0.00153	0.000132	-4.60032	0.411326	-0.869753	Coq3	coenzyme Q3 homolog, methyltransferase (yeast)
6882700	0.00154	0.000132	-4.59989	0.410282	-0.580893	Ctnnbl1	catenin, beta like 1
6796485	0.00154	0.000133	-4.59782	0.405182	-0.52054	Pcnx	pecanex homolog (Drosophila)
6860658	0.00154	0.000133	4.59736	0.404053	1.00498	Ap3s1	adaptor-related protein complex 3, sigma 1 subunit
6891675	0.00156	0.000135	4.59194	0.39074	0.56908	Snx5	sorting nexin 5
6777784	0.00157	0.000136	-4.58906	0.383678	-1.08832	Slc16a7	solute carrier family 16 (monocarboxylic acid transporters), member 7
6753135	0.00158	0.000137	-4.58577	0.375594	-0.655553	Rbbp5	retinoblastoma binding protein 5
6952231	0.0016	0.000139	-4.5806	0.36288	-1.12182	Pot1a	protection of telomeres 1A
6929407	0.0016	0.000139	-4.58007	0.36159	-0.754653	Actr3b	ARP3 actin-related protein 3 homolog B (yeast)
6776049	0.00161	0.000139	4.57934	0.359793	0.658547	Elk3	ELK3, member of ETS oncogene family
6969887	0.00161	0.000139	4.57884	0.358563	0.83168	Folr2	folate receptor 2 (fetal)
7020180	0.00161	0.00014	4.57817	0.35693	1.00821	EG668319	predicted gene, EG668319
6798628	0.00161	0.00014	-4.57808	0.356694	-0.629787	4930417G10Rik	RIKEN cDNA 4930417G10 gene
6944432	0.00161	0.00014	-4.57757	0.355442	-0.90312	Lsm8	LSM8 homolog, U6 small nuclear RNA associated (S. cerevisiae)
6823122	0.00161	0.00014	4.5769	0.353796	0.765073	Ndst2	N-deacetylase
6979098	0.00162	0.000141	-4.57479	0.348619	-0.62998	Mtss1l	metastasis suppressor 1-like
6996942	0.00162	0.000141	4.57454	0.347991	0.512107	Tmod3	tropomodulin 3
6942617	0.00162	0.000141	4.5744	0.347654	0.605333	BC037034	cDNA sequence BC037034
6978354	0.00162	0.000141	-4.57387	0.346361	-0.7451	Gpr56	G protein-coupled receptor 56
6997634	0.00162	0.000142	4.57249	0.342973	1.29118	2810026P18Rik	RIKEN cDNA 2810026P18 gene
6867165	0.00162	0.000142	4.57249	0.342954	0.90298	Tshz1	teashirt zinc finger family member 1
6879899	0.00162	0.000142	-4.57175	0.34114	-0.68448	Hadhb	hydroxyacyl-Coenzyme A dehydrogenase
6963608	0.000934	7.22e-05	4.84573	1.0143	2.11679	Pde3b	phosphodiesterase 3B, cGMP-inhibited
6789725	0.00163	0.000143	-4.56893	0.33422	-0.626547	Rpa1	replication protein A1
6762784	0.00165	0.000145	4.56404	0.322205	0.91946	Rgs2	regulator of G-protein signaling 2
6939966	0.00166	0.000145	4.56204	0.317298	0.95498	Cdkl2	cyclin-dependent kinase-like 2 (CDC2-related kinase)
6956679	0.00166	0.000146	-4.56127	0.315406	-1.04629
6788065	0.00166	0.000146	-4.56029	0.313008	-0.601373	Zfp2	zinc finger protein 2
6978883	0.00167	0.000147	4.55856	0.308742	0.68492	Pla2g15	phospholipase A2, group XV
6890981	0.00168	0.000147	4.55605	0.302582	0.644313	Siglec1	sialic acid binding Ig-like lectin 1, sialoadhesin
6985355	0.00169	0.000148	4.55417	0.297978	0.585267	Glg1	golgi apparatus protein 1
6791222	0.0017	0.000149	4.55125	0.290792	0.50962	Rpl23	ribosomal protein L23
6950688	0.0017	0.000149	-4.55086	0.28984	-0.6731	Aebp2	AE binding protein 2
7003699	0.00172	0.000152	4.54447	0.274138	1.21382	Zfp709	zinc finger protein 709
6863434	0.00173	0.000152	-4.54389	0.272712	-0.949153	Npc1	Niemann Pick type C1
6989294	0.00173	0.000152	4.54325	0.271153	0.679773	Pstpip1	proline-serine-threonine phosphatase-interacting protein 1
6848146	0.00173	0.000152	-4.54322	0.271077	-0.710607	Psmg1	proteasome (prosome, macropain) assembly chaperone 1
6796043	0.00173	0.000152	4.54322	0.271068	0.781667	Prkch	protein kinase C, eta
6788851	0.00173	0.000152	4.54288	0.270241	0.572953	Epn2	epsin 2
6766863	0.00173	0.000152	-4.54246	0.269205	-1.18561	Echdc1	enoyl Coenzyme A hydratase domain containing 1
6760847	0.00173	0.000153	4.54147	0.266769	0.872527	St8sia4	ST8 alpha-N-acetyl-neuraminide alpha-2,8-sialyltransferase 4
6775465	0.00173	0.000153	4.54041	0.264176	0.5435	Nfic	nuclear factor I
6749142	0.00174	0.000154	4.53887	0.260388	1.39146	Col3a1	collagen, type III, alpha 1
6928909	0.00174	0.000154	4.53839	0.259214	1.96753	Cacna2d1	calcium channel, voltage-dependent, alpha2
6790239	0.00175	0.000155	4.5348	0.2504	1.36564	Slfn9	schlafen 9
6873133	0.00175	0.000155	4.53461	0.249941	0.73818	Pik3ap1	phosphoinositide-3-kinase adaptor protein 1
6887196	0.00176	0.000156	4.53355	0.24733	1.3491	Ifih1	interferon induced with helicase C domain 1
6813364	0.00176	0.000156	4.53317	0.246384	0.64574	Uimc1	ubiquitin interaction motif containing 1
6928759	0.00177	0.000157	-4.5297	0.237868	-0.684613	9330182L06Rik	RIKEN cDNA 9330182L06 gene
6936585	0.00177	0.000158	-4.52867	0.235341	-0.48414	Dnajc2	DnaJ (Hsp40) homolog, subfamily C, member 2
7019854	0.00178	0.000159	-4.52651	0.230039	-0.599107	Gucy2f	guanylate cyclase 2f
6916263	0.0018	0.00016	-4.5226	0.220443	-0.616487	Faf1	Fas-associated factor 1
6774451	0.00181	0.000161	4.51926	0.212253	1.18965	Sirt1	sirtuin 1 (silent mating type information regulation 2, homolog) 1 (S. cerevisiae)
6899106	0.00182	0.000162	-4.51821	0.209671	-0.780687	0610031J06Rik	RIKEN cDNA 0610031J06 gene
6935991	0.00182	0.000162	4.51798	0.20909	1.46129	Steap1	six transmembrane epithelial antigen of the prostate 1
6849383	0.00182	0.000162	-4.51687	0.206372	-0.54562	Lmf1	lipase maturation factor 1
6893186	0.00182	0.000162	-4.51685	0.206321	-0.594733	Ube2v1	ubiquitin-conjugating enzyme E2 variant 1
6917959	0.00184	0.000164	4.51295	0.196754	1.10673	Usp48	ubiquitin specific peptidase 48
6790513	0.00184	0.000164	-4.51215	0.194774	-0.493967	Cltc	clathrin, heavy polypeptide (Hc)
6854043	0.00184	0.000165	4.51144	0.193049	1.54284	Fpr1	formyl peptide receptor 1
6860430	0.00184	0.000165	4.51133	0.192781	1.23387	LOC100042767	similar to ribosomal protein L21
6991193	0.00185	0.000166	4.50827	0.185248	0.959687	EG668319	predicted gene, EG668319
6988962	0.00186	0.000167	-4.50606	0.179833	-0.940533	Zw10	ZW10 homolog (Drosophila), centromere
6909376	0.00187	0.000167	4.50454	0.176099	0.652547	Rpl34	ribosomal protein L34
7016409	0.00188	0.000169	-4.50159	0.168869	-1.24749	Fam70a	family with sequence similarity 70, member A
6845444	0.00188	0.000169	-4.50018	0.165391	-0.800147	Slc15a2	solute carrier family 15 (H+
6775838	0.00189	0.00017	4.49824	0.160629	0.685547	1200002N14Rik	RIKEN cDNA 1200002N14 gene
6784244	0.00189	0.00017	-4.49815	0.160417	-1.07053	Tubg1	tubulin, gamma 1
6753591	0.0019	0.000171	-4.49649	0.156331	-0.53284	Zbtb41	zinc finger and BTB domain containing 41 homolog
6874626	0.0019	0.000171	4.49577	0.154569	0.635413	Sephs1	selenophosphate synthetase 1
6872781	0.00191	0.000172	4.49311	0.148051	1.51169	Ch25h	cholesterol 25-hydroxylase
6904264	0.00191	0.000172	-4.49303	0.147837	-0.84912	Mccc1	methylcrotonoyl-Coenzyme A carboxylase 1 (alpha)
6862316	0.00191	0.000172	-4.49287	0.147466	-0.48208	Atp5a1	ATP synthase, H+ transporting, mitochondrial F1 complex, alpha subunit, isoform 1
6752313	0.00191	0.000172	4.49278	0.147225	1.67865
6977060	0.00192	0.000173	4.49106	0.143005	0.692387	Use1	unconventional SNARE in the ER 1 homolog (S. cerevisiae)
6899016	0.00192	0.000174	-4.48932	0.138731	-0.51988	Arhgef11	Rho guanine nucleotide exchange factor (GEF) 11
6921918	0.00193	0.000174	-4.48851	0.136753	-0.78276	D730040F13Rik	RIKEN cDNA D730040F13 gene
6940930	0.00193	0.000175	4.48676	0.132457	0.635973	Gak	cyclin G associated kinase
6919927	0.00194	0.000175	-4.48625	0.131196	-1.16023	Decr1	2,4-dienoyl CoA reductase 1, mitochondrial
6764694	0.00194	0.000175	-4.486	0.130588	-1.05153	Enah	enabled homolog (Drosophila)
6951352	0.00194	0.000176	-4.48486	0.127783	-2.40425	Sgce	sarcoglycan, epsilon
6955953	0.00194	0.000176	4.48416	0.126076	0.572693	Tpt1	tumor protein, translationally-controlled 1
6991362	0.00194	0.000176	4.48329	0.123928	1.61657	Plscr2	phospholipid scramblase 2
6843487	0.00195	0.000177	-4.48193	0.120595	-0.82176	Wrb	tryptophan rich basic protein
6848087	0.00196	0.000178	-4.48035	0.116734	-0.81564	Dscr3	Down syndrome critical region gene 3
6845551	0.00196	0.000178	4.48022	0.116391	1.28773	Pla1a	phospholipase A1 member A
6921068	0.00197	0.000179	-4.47739	0.109455	-0.760753	Dctn3	dynactin 3
7016903	0.00197	0.000179	-4.47642	0.107084	-0.77258	Cxx1b	CAAX box 1 homolog B (human)
6917690	0.00198	0.000181	-4.47393	0.100956	-0.874353	Rhd	Rh blood group, D antigen
6868831	0.00198	0.000181	-4.47339	0.099637	-0.782647	Ndufb4	NADH dehydrogenase (ubiquinone) 1 beta subcomplex 4
6971238	0.00199	0.000181	-4.47197	0.09615	-0.542853	Gtf3c1	general transcription factor III C 1
6993872	0.002	0.000183	4.4688	0.088389	1.19919	BC050092	cDNA sequence BC050092
6848513	0.00201	0.000183	4.46826	0.087062	0.563553	Tulp4	tubby like protein 4
6955347	0.00201	0.000183	-4.46789	0.086142	-1.08013	Sec61a1	Sec61 alpha 1 subunit (S. cerevisiae)
6790374	0.00201	0.000184	-4.46742	0.084991	-0.717013	Appbp2	amyloid beta precursor protein (cytoplasmic tail) binding protein 2
6795599	0.00204	0.000187	-4.46071	0.06853	-0.93074	Fancm	Fanconi anemia, complementation group M
6886117	0.00204	0.000187	-4.45979	0.066275	-0.67038	Strbp	spermatid perinuclear RNA binding protein
6843634	0.00205	0.000188	-4.45857	0.063262	-0.668393	Adcy9	adenylate cyclase 9
6881123	0.00206	0.000188	4.45684	0.059024	1.18204	Slc20a1	solute carrier family 20, member 1
6786516	0.00206	0.000189	-4.45623	0.057534	-0.80044	1110067D22Rik	RIKEN cDNA 1110067D22 gene
6860133	0.00207	0.00019	4.45297	0.04953	0.973353	Hars2	histidyl-tRNA synthetase 2, mitochondrial (putative)
6772829	0.00208	0.000191	-4.45095	0.044575	-0.86888	Akap7	A kinase (PRKA) anchor protein 7
6887816	0.00209	0.000192	4.44992	0.042042	0.753027	Sp3	trans-acting transcription factor 3
7018524	0.00209	0.000192	4.44956	0.041161	0.568267	Slc7a3	solute carrier family 7 (cationic amino acid transporter, y+ system), member 3
6866800	0.00209	0.000192	-4.44914	0.040149	-0.545613	Katnal2	katanin p60 subunit A-like 2
6941672	0.00209	0.000192	4.44899	0.039764	0.953753	Trafd1	TRAF type zinc finger domain containing 1
6817412	0.00209	0.000192	-4.44865	0.038939	-0.78978	Samd8	sterile alpha motif domain containing 8
6917037	0.00209	0.000192	4.44818	0.037795	1.01522	Fhl3	four and a half LIM domains 3
6826975	0.00209	0.000193	-4.44732	0.035682	-0.989387	Klf12	Kruppel-like factor 12
6964226	0.00209	0.000193	4.44723	0.03544	1.00105	Apob48r	apolipoprotein B48 receptor
6955432	0.00209	0.000193	-4.44655	0.033787	-0.993253	Chchd6	coiled-coil-helix-coiled-coil-helix domain containing 6
6820033	0.0021	0.000194	-4.44578	0.031892	-0.69464	Entpd4	ectonucleoside triphosphate diphosphohydrolase 4
6996704	0.0021	0.000194	-4.44567	0.031622	-0.882773	Tcf12	transcription factor 12
6932224	0.0021	0.000194	-4.44408	0.027718	-0.78224	Rufy3	RUN and FYVE domain containing 3
6906742	0.0021	0.000195	-4.44346	0.026195	-0.785867	Pmf1	polyamine-modulated factor 1
6831869	0.0021	0.000195	-4.44333	0.025894	-0.58246	Polr2f	polymerase (RNA) II (DNA directed) polypeptide F
6837594	0.00211	0.000195	-4.44237	0.023539	-0.892307	2210021J22Rik	RIKEN cDNA 2210021J22 gene
6972848	0.00211	0.000195	4.44209	0.022846	0.531813	Olfr1349	olfactory receptor 1349
6999677	0.00212	0.000196	4.44011	0.017983	0.750093	Lztfl1	leucine zipper transcription factor-like 1
6759297	0.00212	0.000197	4.43951	0.016512	0.963333	Klf7	Kruppel-like factor 7 (ubiquitous)
6969837	0.00214	0.000198	4.43562	0.006982	1.13475	P2ry6	pyrimidinergic receptor P2Y, G-protein coupled, 6
6931355	0.00214	0.000199	-4.43482	0.005009	-0.979287	Uchl1	ubiquitin carboxy-terminal hydrolase L1
6935043	0.00215	0.0002	4.43283	0.000124	0.918207	Plod3	procollagen-lysine, 2-oxoglutarate 5-dioxygenase 3
6751765	0.00216	0.000201	4.43111	-0.004094	0.425007	OTTMUSG00000021609	predicted gene, OTTMUSG00000021609
6824838	0.00216	0.000201	4.43082	-0.004796	0.678833	Tgm1	transglutaminase 1, K polypeptide
6749720	0.00217	0.000202	-4.42869	-0.010022	-0.647287	Nif3l1	Ngg1 interacting factor 3-like 1 (S. pombe)
6973156	0.00217	0.000203	-4.42724	-0.013592	-0.63426	Clptm1	cleft lip and palate associated transmembrane protein 1
6949680	0.00217	0.000203	-4.42693	-0.014339	-0.572393	M6pr	mannose-6-phosphate receptor, cation dependent
6862062	0.00218	0.000203	-4.42559	-0.017629	-0.570827	Mro	maestro
6850097	4.98e-09	4.69e-11	11.7144	15.408	2.11668	Clic1	chloride intracellular channel 1
6955605	0.00218	0.000204	-4.4243	-0.02079	-0.735807	Zfyve20	zinc finger, FYVE domain containing 20
6837819	0.00219	0.000204	4.4238	-0.022008	0.607427	Chkb	choline kinase beta
6962376	1.14e-06	2.82e-08	8.2733	8.93439	2.11665	Ctsc	cathepsin C
6891880	0.00219	0.000205	4.42215	-0.02608	0.951633	Cd93	CD93 antigen
6755176	0.00219	0.000205	-4.42159	-0.027433	-0.926853	Arhgap30	Rho GTPase activating protein 30
6798218	0.0022	0.000206	-4.41981	-0.031817	-0.595687	Mark3	MAP
6950985	0.00222	0.000208	4.41645	-0.040036	0.7638	Lrmp	lymphoid-restricted membrane protein
6880694	0.00223	0.00021	4.41344	-0.047422	1.0122	Slc28a2	solute carrier family 28 (sodium-coupled nucleoside transporter), member 2
6806707	0.00225	0.000211	-4.4108	-0.053905	-0.5646	Gmpr	guanosine monophosphate reductase
7004901	0.00225	0.000211	4.41037	-0.054966	0.892493	Bcl2a1a	B-cell leukemia
6837784	0.00225	0.000212	4.40956	-0.056947	0.672953	Mapk12	mitogen-activated protein kinase 12
6832332	0.00226	0.000212	-4.40814	-0.060431	-1.07549	Nup50	nucleoporin 50
6769917	0.00226	0.000213	4.40746	-0.062082	0.889827	Fgd6	FYVE, RhoGEF and PH domain containing 6
6785079	0.00226	0.000213	-4.40741	-0.062214	-0.598693	Ttyh2	tweety homolog 2 (Drosophila)
6877822	0.00226	0.000213	-4.40693	-0.063387	-1.00283	B3galt1	UDP-Gal:betaGlcNAc beta 1,3-galactosyltransferase, polypeptide 1
6919173	0.00227	0.000214	-4.40482	-0.068567	-0.752447	Ssu72	Ssu72 RNA polymerase II CTD phosphatase homolog (yeast)
6928939	0.00227	0.000214	4.40459	-0.069127	1.11523	Hgf	hepatocyte growth factor
6790290	0.00227	0.000215	4.40394	-0.070733	1.2832	Ccl6	chemokine (C-C motif) ligand 6
6850271	0.00227	0.000215	4.40383	-0.070994	0.622387	Gabbr1	gamma-aminobutyric acid (GABA-B) receptor, 1
6796415	0.00229	0.000216	4.40147	-0.076777	0.805633	4933426M11Rik	RIKEN cDNA 4933426M11 gene
6942192	0.0023	0.000217	-4.39907	-0.082667	-0.613393	Gusb	glucuronidase, beta
6992647	0.0023	0.000217	-4.39873	-0.083487	-0.650307	Dync1li1	dynein cytoplasmic 1 light intermediate chain 1
6925148	0.0023	0.000218	4.3971	-0.08748	0.674827	Cap1	CAP, adenylate cyclase-associated protein 1 (yeast)
6995083	0.0023	0.000218	4.39707	-0.087568	0.643913	Trappc4	trafficking protein particle complex 4
6941637	0.0023	0.000218	4.39696	-0.087828	0.79642	Tpcn1	two pore channel 1
6791017	0.00231	0.000219	4.39643	-0.089128	1.87234	Itga3	integrin alpha 3
6908079	0.00231	0.000219	-4.39629	-0.08947	-0.990507	Gstm2	glutathione S-transferase, mu 2
6953395	0.00231	0.000219	4.39536	-0.091745	1.90773	Rarres2	retinoic acid receptor responder (tazarotene induced) 2
6992377	0.00232	0.00022	-4.39344	-0.096472	-0.635867	Uqcrc1	ubiquinol-cytochrome c reductase core protein 1
7013252	0.00234	0.000222	4.39011	-0.104626	0.90546	Sh3bgrl	SH3-binding domain glutamic acid-rich protein like
6867776	0.00234	0.000223	4.38872	-0.108028	0.584853	Rela	v-rel reticuloendotheliosis viral oncogene homolog A (avian)
6867780	0.00234	0.000223	-4.38867	-0.108159	-0.556327	Map3k11	mitogen-activated protein kinase kinase kinase 11
6855061	0.00235	0.000223	4.38784	-0.110184	1.08212	Cfb	complement factor B
6824223	0.00236	0.000225	-4.38574	-0.115337	-1.02373	Fermt2	fermitin family homolog 2 (Drosophila)
6970459	0.00237	0.000226	-4.38285	-0.122429	-0.4933	Eif4g2	eukaryotic translation initiation factor 4, gamma 2
6886953	0.00238	0.000227	4.38162	-0.125433	1.34305	Cytip	cytohesin 1 interacting protein
6950391	0.00238	0.000227	-4.38151	-0.125703	-0.682407	Cdkn1b	cyclin-dependent kinase inhibitor 1B
6867775	0.00239	0.000228	-4.37971	-0.130116	-0.669753	Rnaseh2c	ribonuclease H2, subunit C
6764351	0.0024	0.000229	-4.37779	-0.134815	-0.565927	Fh1	fumarate hydratase 1
6914045	0.00243	0.000232	4.37213	-0.148695	0.920313	8030463A06Rik	RIKEN cDNA 8030463A06 gene
6808314	0.00243	0.000232	4.3721	-0.148773	1.26512	Glrx	glutaredoxin
6955215	0.00243	0.000232	-4.3719	-0.149261	-0.9047	Pcbp1	poly(rC) binding protein 1
6791528	0.00245	0.000235	-4.3671	-0.161015	-0.911487	Dusp3	dual specificity phosphatase 3 (vaccinia virus phosphatase VH1-related)
6874001	0.00246	0.000235	-4.36669	-0.162037	-1.01809	Ablim1	actin-binding LIM protein 1
6968126	0.00246	0.000236	4.36506	-0.166013	1.04201	Arrdc4	arrestin domain containing 4
6778041	0.00249	0.000239	4.36108	-0.175778	0.421333	Rpl41	ribosomal protein L41
6792822	0.0025	0.00024	-4.35928	-0.180186	-0.542427	Fasn	fatty acid synthase
6947555	0.0025	0.00024	-4.35919	-0.180397	-0.68252	Cct7	chaperonin containing Tcp1, subunit 7 (eta)
6872888	0.0025	0.00024	-4.35903	-0.180804	-0.4935	Cpeb3	cytoplasmic polyadenylation element binding protein 3
6795689	0.00251	0.000241	4.35685	-0.186137	0.62508	Rpl17	ribosomal protein L17
6931844	0.00251	0.000242	-4.35599	-0.188239	-1.01965	Arl9	ADP-ribosylation factor-like 9
6885912	0.00252	0.000242	4.35495	-0.190797	0.565353	Stxbp1	syntaxin binding protein 1
6945011	0.00253	0.000244	4.35241	-0.197017	0.547127	Irf5	interferon regulatory factor 5
6885488	0.00255	0.000246	4.34848	-0.206644	0.583793	Notch1	Notch gene homolog 1 (Drosophila)
6900193	0.00255	0.000246	4.34842	-0.206797	0.91522	Rhoc	ras homolog gene family, member C
6854604	0.00255	0.000246	4.34806	-0.207671	0.567807	Fkbp5	FK506 binding protein 5
6919191	0.00257	0.000248	4.34592	-0.212919	0.547293	Dvl1	dishevelled, dsh homolog 1 (Drosophila)
6857762	0.00261	0.000252	4.3391	-0.229623	0.534093	Cox7a2l	cytochrome c oxidase subunit VIIa polypeptide 2-like
6926041	0.00261	0.000252	4.33845	-0.231198	0.620173	Tmem50a	transmembrane protein 50A
6858910	0.00261	0.000253	4.338	-0.232317	0.7994	Ttc39c	tetratricopeptide repeat domain 39C
6790221	0.00261	0.000253	4.33741	-0.233753	0.587427	Cct6b	chaperonin containing Tcp1, subunit 6b (zeta)
6980016	0.00261	0.000253	4.33727	-0.23409	0.778347	Nrp1	neuropilin 1
6888834	0.00262	0.000253	-4.33662	-0.235678	-0.90208	Mapk8ip1	mitogen-activated protein kinase 8 interacting protein 1
6874979	0.00262	0.000254	-4.33587	-0.237519	-0.94222	Prkcq	protein kinase C, theta
6767345	0.00262	0.000254	-4.33527	-0.238993	-0.826167	Ddo	D-aspartate oxidase
7012698	0.00262	0.000255	4.33485	-0.240031	0.862867	Rpl17	ribosomal protein L17
7005888	0.00263	0.000256	4.33273	-0.245219	1.08425	1810037I17Rik	RIKEN cDNA 1810037I17 gene
6941412	0.00264	0.000256	-4.33235	-0.246158	-1.01729	Pebp1	phosphatidylethanolamine binding protein 1
6868038	0.00264	0.000256	4.332	-0.247015	0.638393	5730453I16Rik	RIKEN cDNA 5730453I16 gene
6877608	0.00264	0.000257	-4.33162	-0.247923	-1.61449	Gca	grancalcin
6792494	0.00264	0.000257	4.33117	-0.249037	0.658333	Trim47	tripartite motif-containing 47
6832153	0.00266	0.000259	-4.32772	-0.257473	-0.838167	Xrcc6	X-ray repair complementing defective repair in Chinese hamster cells 6
6886716	0.00267	0.00026	4.32637	-0.260802	0.88316	Nmi	N-myc (and STAT) interactor
6856238	0.00267	0.00026	-4.32563	-0.262611	-0.700847	2410015M20Rik	RIKEN cDNA 2410015M20 gene
6957406	0.00268	0.000261	4.32449	-0.265398	1.05536	Klrk1	killer cell lectin-like receptor subfamily K, member 1
6998639	0.00269	0.000263	-4.32246	-0.270367	-0.550693	Sema3b	sema domain, immunoglobulin domain (Ig), short basic domain, secreted, (semaphorin) 3B
6855123	0.00271	0.000265	-4.31894	-0.278971	-0.524667	Ddr1	discoidin domain receptor family, member 1
6850155	0.00272	0.000266	4.3175	-0.282516	1.78879	H2-gs10	MHC class I like protein GS10
6962762	0.00272	0.000266	-4.31713	-0.283419	-0.643887	Ints4	integrator complex subunit 4
6780536	0.00272	0.000266	-4.31649	-0.284985	-0.99498	C030019I05Rik	RIKEN cDNA C030019I05 gene
6998097	0.00273	0.000267	-4.31578	-0.286721	-0.966653	Spsb4	splA
6765153	0.00274	0.000268	-4.31362	-0.292009	-0.47918	Smyd2	SET and MYND domain containing 2
6931961	0.00274	0.000268	4.31357	-0.292122	0.91832	Lphn3	latrophilin 3
6816158	0.00274	0.000269	4.31257	-0.294585	0.828473	Gpx8	glutathione peroxidase 8 (putative)
6927982	0.00274	0.000269	4.31209	-0.295753	0.623367	Slc31a2	solute carrier family 31, member 2
6833736	0.00429	0.000474	4.08278	-0.855439	2.11102	Osmr	oncostatin M receptor
6790684	0.00276	0.000271	-4.30935	-0.302448	-1.1157	Pctp	phosphatidylcholine transfer protein
6778719	0.00277	0.000272	4.30803	-0.305677	1.96068	Upp1	uridine phosphorylase 1
6790099	0.00277	0.000272	-4.30789	-0.306026	-0.712393	5730455P16Rik	RIKEN cDNA 5730455P16 gene
6873167	0.00277	0.000272	-4.30783	-0.306188	-1.00504	Morn4	MORN repeat containing 4
6791978	0.00278	0.000274	-4.30451	-0.314297	-0.854387	Kpna2	karyopherin (importin) alpha 2
6792097	0.00278	0.000274	-4.30438	-0.314611	-0.639753	Slc16a6	solute carrier family 16 (monocarboxylic acid transporters), member 6
6826912	0.00278	0.000275	4.30424	-0.314972	0.918687	Rpl36a	ribosomal protein L36a
6785399	0.00278	0.000275	4.30404	-0.315443	0.742807	Baiap2	brain-specific angiogenesis inhibitor 1-associated protein 2
6971326	0.0028	0.000276	4.30204	-0.320343	0.593667	Spn	sialophorin
6850250	0.0028	0.000277	4.30129	-0.322189	0.497313	Trim26	tripartite motif-containing 26
6942580	4.93e-06	1.59e-07	7.46249	7.18501	2.0971	Pilrb2	paired immunoglobin-like type 2 receptor beta 2
6747641	0.0028	0.000277	4.30049	-0.324134	0.960293	Sulf1	sulfatase 1
6989553	0.00282	0.000279	-4.29767	-0.331034	-0.775213	Hexa	hexosaminidase A
6995078	0.00283	0.000281	4.29552	-0.336306	0.438947	Myl6	myosin, light polypeptide 6, alkali, smooth muscle and non-muscle
6999249	0.00284	0.000281	4.29428	-0.339329	0.58472	Tgfbr2	transforming growth factor, beta receptor II
6771703	0.00285	0.000283	4.29226	-0.34428	0.93832	Mmp19	matrix metallopeptidase 19
6940146	0.00286	0.000284	4.29104	-0.347262	0.5004	Cnot6l	CCR4-NOT transcription complex, subunit 6-like
6898940	0.00286	0.000284	4.29062	-0.348286	1.06035	Sh3d19	SH3 domain protein D19
6781569	0.00287	0.000285	-4.28981	-0.35028	-0.735927	Pigl	phosphatidylinositol glycan anchor biosynthesis, class L
6982918	0.00287	0.000285	-4.28949	-0.351061	-0.990287	Cpe	carboxypeptidase E
6791666	0.00287	0.000285	4.28941	-0.351252	0.646753	Plcd3	phospholipase C, delta 3
6833403	0.00287	0.000285	-4.289	-0.352252	-0.53128	Mfsd5	major facilitator superfamily domain containing 5
6747314	0.00287	0.000285	-4.28875	-0.352871	-0.669593	Atp6v1h	ATPase, H+ transporting, lysosomal V1 subunit H
6843208	0.00287	0.000286	4.28831	-0.35394	1.02073	Slc5a3	solute carrier family 5 (inositol transporters), member 3
6838716	0.00287	0.000286	4.28824	-0.354124	0.527727	Itgb7	integrin beta 7
6790294	0.00287	0.000286	4.28796	-0.354788	0.838893	Ccl3	chemokine (C-C motif) ligand 3
6789197	0.00287	0.000287	4.28688	-0.357448	0.69038	Ntn1	netrin 1
6972862	0.00288	0.000288	-4.28558	-0.360632	-0.673833	Ndufa3	NADH dehydrogenase (ubiquinone) 1 alpha subcomplex, 3
6852144	0.00288	0.000288	-4.28554	-0.360709	-1.23065	Lbh	limb-bud and heart
7020844	0.00289	0.000289	4.28367	-0.365285	0.944493	Msl3	male-specific lethal 3 homolog (Drosophila)
6769192	0.00291	0.000291	-4.28141	-0.370824	-0.558113	Atp5d	ATP synthase, H+ transporting, mitochondrial F1 complex, delta subunit
6955268	0.00292	0.000292	4.27967	-0.375081	0.52868	Arhgap25	Rho GTPase activating protein 25
6861341	0.00292	0.000292	4.27967	-0.375083	1.96395	Cd74	CD74 antigen (invariant polypeptide of major histocompatibility complex, class II antigen-associated)
6986722	0.0141	0.00204	3.48538	-2.28709	2.09661	Mmp12	matrix metallopeptidase 12
6867642	0.00293	0.000293	4.27765	-0.380022	0.502533	Tmem134	transmembrane protein 134
6873230	0.00293	0.000293	4.27732	-0.380834	0.683427	Slc25a28	solute carrier family 25, member 28
6886711	0.00295	0.000296	4.27435	-0.388086	0.816353	Rbm43	RNA binding motif protein 43
6755146	0.00296	0.000297	4.27307	-0.391218	1.94398	Fcgr4	Fc receptor, IgG, low affinity IV
6919208	0.00296	0.000297	4.27251	-0.392587	0.581713	Sdf4	stromal cell derived factor 4
6836784	0.00298	0.000299	-4.27	-0.398739	-0.773067	Tsta3	tissue specific transplantation antigen P35B
6769877	0.00298	0.000299	-4.26957	-0.399785	-1.20686	Lta4h	leukotriene A4 hydrolase
6887286	0.00298	0.000299	-4.26924	-0.400583	-0.851493	Cobll1	Cobl-like 1
6916562	0.00298	0.000299	4.26915	-0.400808	0.746713	Gpbp1l1	GC-rich promoter binding protein 1-like 1
6965668	0.00298	0.0003	-4.26896	-0.401263	-0.672107	Ppp5c	protein phosphatase 5, catalytic subunit
6748011	0.00299	0.000301	-4.26681	-0.406538	-0.907427	Tmem14a	transmembrane protein 14A
6901944	0.00299	0.000301	4.26652	-0.407231	1.78642	Gbp5	guanylate binding protein 5
6785441	0.00299	0.000301	-4.2665	-0.407291	-0.682773	Mrpl12	mitochondrial ribosomal protein L12
6968799	0.00299	0.000302	4.26614	-0.408165	0.56402	Iqgap1	IQ motif containing GTPase activating protein 1
6987396	0.003	0.000303	-4.26424	-0.412828	-0.45974	Smarca4	SWI
6869027	0.00302	0.000305	4.26191	-0.418526	1.20822	Jak2	Janus kinase 2
6948916	0.00303	0.000306	-4.26028	-0.422504	-0.768473	Arl8b	ADP-ribosylation factor-like 8B
6949884	0.00303	0.000306	-4.25986	-0.423522	-0.531773	Vwf	Von Willebrand factor homolog
6773485	0.00304	0.000308	-4.25789	-0.42835	-0.775927	Cdc40	cell division cycle 40 homolog (yeast)
6785799	0.00305	0.000309	4.25688	-0.430822	0.644787	Myo1g	myosin IG
6988898	0.00305	0.000309	-4.25673	-0.431171	-0.865153	Fam55d	family with sequence similarity 55, member D
6942685	0.00305	0.000309	4.25625	-0.432349	0.50708	Micall2	MICAL-like 2
6778521	0.00307	0.000311	-4.25373	-0.438515	-1.24401	Aebp1	AE binding protein 1
6792595	0.00307	0.000311	-4.25317	-0.439891	-0.4846	Tmc6	transmembrane channel-like gene family 6
6811357	0.00307	0.000312	4.25286	-0.440643	0.736167	Stard3nl	STARD3 N-terminal like
6977139	0.00308	0.000313	4.25142	-0.444152	0.585973	Tpm4	tropomyosin 4
6781941	0.00308	0.000313	4.25087	-0.445511	1.58254	Myh10	myosin, heavy polypeptide 10, non-muscle
6808339	0.00308	0.000314	4.25042	-0.446594	1.11296	Mctp1	multiple C2 domains, transmembrane 1
6935594	0.00309	0.000314	4.24964	-0.448523	0.738947	Pan3	PAN3 polyA specific ribonuclease subunit homolog (S. cerevisiae)
6798314	0.00309	0.000315	4.24905	-0.449947	1.36129	Crip1	cysteine-rich protein 1 (intestinal)
6852130	0.00309	0.000315	4.24852	-0.451238	1.12959	Ypel5	yippee-like 5 (Drosophila)
6866354	0.0031	0.000315	4.24808	-0.452334	0.641153	4933403F05Rik	RIKEN cDNA 4933403F05 gene
6897907	0.0031	0.000316	-4.2479	-0.452767	-0.660367	Ube2v1	ubiquitin-conjugating enzyme E2 variant 1
6955311	0.0031	0.000316	-4.24759	-0.453516	-0.600607	Rab7	RAB7, member RAS oncogene family
6806991	0.0031	0.000317	4.24655	-0.456064	0.604287	Fbxw17	F-box and WD-40 domain protein 17
6844468	0.0031	0.000317	-4.2463	-0.456684	-0.86482	Alg3	asparagine-linked glycosylation 3 homolog (yeast, alpha-1,3-mannosyltransferase)
6779972	0.00311	0.000318	4.24468	-0.46063	0.635267	EG574403	predicted gene, EG574403
6891210	0.00312	0.000319	4.24313	-0.464418	1.69819	Hao1	hydroxyacid oxidase 1, liver
6963211	0.00314	0.000321	-4.24098	-0.469676	-1.04597	Fxc1	fractured callus expressed transcript 1
6858575	0.00314	0.000322	4.23996	-0.472163	1.40875	Zeb1	zinc finger E-box binding homeobox 1
6947760	0.00315	0.000323	-4.23907	-0.47435	-0.909607	Rpn1	ribophorin I
6833599	0.00316	0.000323	4.23803	-0.47688	0.615447	Fbxo4	F-box protein 4
6817637	0.00316	0.000324	4.23765	-0.477823	0.579593	Anxa11	annexin A11
6954572	0.00317	0.000326	-4.23515	-0.483931	-0.466887	Jmjd1a	jumonji domain containing 1A
6924281	0.00318	0.000327	-4.23405	-0.486618	-0.948433	Mrpl37	mitochondrial ribosomal protein L37
6840877	0.00319	0.000327	-4.23288	-0.489462	-1.09213	B4galt4	UDP-Gal:betaGlcNAc beta 1,4-galactosyltransferase, polypeptide 4
6926988	0.0032	0.000328	4.23189	-0.491901	0.632373	H6pd	hexose-6-phosphate dehydrogenase (glucose 1-dehydrogenase)
6849612	0.0032	0.000328	-4.23165	-0.492487	-0.6917	BC004004	cDNA sequence BC004004
6856290	0.00324	0.000333	4.22578	-0.506819	1.73032	C3	complement component 3
6888153	0.00325	0.000335	-4.22406	-0.51103	-0.840133	Nckap1	NCK-associated protein 1
6763903	0.00325	0.000335	4.22392	-0.511357	1.35353	Mgst3	microsomal glutathione S-transferase 3
6983780	0.00325	0.000335	-4.22386	-0.511512	-0.68558	Elmod2	ELMO domain containing 2
6898063	0.00325	0.000335	4.2236	-0.512157	0.455473	Kcnab1	potassium voltage-gated channel, shaker-related subfamily, beta member 1
6838492	0.00326	0.000337	-4.22186	-0.5164	-0.984727	Lima1	LIM domain and actin binding 1
6773655	0.00327	0.000337	4.22124	-0.51791	0.72212	Prdm1	PR domain containing 1, with ZNF domain
6946899	0.00327	0.000338	4.22065	-0.519339	0.563793	Rpl34	ribosomal protein L34
6850021	0.00327	0.000338	4.21985	-0.521305	1.94724	Psmb8	proteasome (prosome, macropain) subunit, beta type 8 (large multifunctional peptidase 7)
6807074	0.00328	0.000339	4.21941	-0.522376	0.610713	Syk	spleen tyrosine kinase
6953523	0.00328	0.000339	-4.21836	-0.524951	-1.01716	4921507P07Rik	RIKEN cDNA 4921507P07 gene
6986072	0.00328	0.00034	4.21803	-0.525752	0.535887	Ttc13	tetratricopeptide repeat domain 13
6990418	0.0033	0.000342	-4.21514	-0.532804	-1.29846	Prtg	protogenin homolog (Gallus gallus)
6802333	0.00332	0.000344	4.21297	-0.538108	0.540587	Abcd4	ATP-binding cassette, sub-family D (ALD), member 4
6824719	0.00332	0.000344	-4.2125	-0.53925	-0.6484	Dad1	defender against cell death 1
6773174	0.00334	0.000347	4.20979	-0.545876	0.747593	Dse	dermatan sulfate epimerase
6955228	0.00334	0.000347	4.20953	-0.546504	0.616407	Anxa4	annexin A4
6782694	0.00335	0.000348	-4.20839	-0.549294	-1.97557	Aldoc	aldolase C, fructose-bisphosphate
6848854	0.00335	0.000348	4.20786	-0.550592	0.622247	Fam120b	family with sequence similarity 120, member B
6766287	0.00335	0.000349	4.20764	-0.551127	1.07353	Nhsl1	NHS-like 1
6916483	0.00336	0.000349	-4.20726	-0.552055	-0.745493	Stil	Scl
6970682	0.00337	0.00035	4.20546	-0.55645	0.55644	Rpl5	ribosomal protein L5
6792742	0.00337	0.00035	-4.20542	-0.556533	-0.624533	Slc38a10	solute carrier family 38, member 10
6956765	0.00337	0.00035	4.20542	-0.556544	0.87314	Rassf4	Ras association (RalGDS
6953522	0.00337	0.000351	-4.20494	-0.557726	-1.24064	Cycs	cytochrome c, somatic
6904545	0.00338	0.000352	-4.20328	-0.561777	-1.3046	1700034I23Rik	RIKEN cDNA 1700034I23 gene
6964293	0.00339	0.000353	4.20218	-0.564467	0.686567	Itgal	integrin alpha L
6870497	0.00341	0.000356	4.19867	-0.573036	0.670487	Shoc2	soc-2 (suppressor of clear) homolog (C. elegans)
6785384	0.00342	0.000357	4.1978	-0.575146	0.91586	Rnf213	ring finger protein 213
6900450	3.42e-08	4.56e-10	10.4018	13.1119	2.08941	Slc25a24	solute carrier family 25 (mitochondrial carrier, phosphate carrier), member 24
6932615	0.00349	0.000365	4.18895	-0.596754	0.80558	Bmp2k	BMP2 inducible kinase
6985942	0.0035	0.000366	4.18834	-0.598241	0.70078	Aprt	adenine phosphoribosyl transferase
6977142	0.0035	0.000366	4.18737	-0.600613	0.859933	Rab8a	RAB8A, member RAS oncogene family
6792760	0.00352	0.000368	-4.18514	-0.606042	-0.466987	Nploc4	nuclear protein localization 4 homolog (S. cerevisiae)
6763706	0.00352	0.000369	4.18446	-0.607707	1.15245	Atp1b1	ATPase, Na+
6876028	0.00353	0.00037	-4.18377	-0.609378	-0.56788	Odf2	outer dense fiber of sperm tails 2
6975247	0.00353	0.00037	-4.18305	-0.611151	-0.56206	Gtf2e2	general transcription factor II E, polypeptide 2 (beta subunit)
6955272	0.00355	0.000373	-4.18068	-0.61692	-0.626553	Aplf	aprataxin and PNKP like factor
6870029	0.00356	0.000374	-4.17894	-0.621171	-0.544273	Gbf1	golgi-specific brefeldin A-resistance factor 1
6763025	0.00357	0.000375	-4.17751	-0.624666	-1.03475
6803854	0.00359	0.000377	-4.17605	-0.628213	-1.00477	Bag5	BCL2-associated athanogene 5
6869973	0.0036	0.000378	4.17473	-0.631442	0.855413	Fam178a	family with sequence similarity 178, member A
6937047	0.00363	0.000382	-4.17092	-0.640743	-0.63584	2310016E02Rik	RIKEN cDNA 2310016E02 gene
6815490	0.00363	0.000382	4.1707	-0.641279	0.93246	Mtap1b	microtubule-associated protein 1B
6849215	0.00365	0.000384	4.16833	-0.647049	0.622013	Hcfc1r1	host cell factor C1 regulator 1 (XPO1-dependent)
6850705	0.00365	0.000385	-4.16732	-0.64952	-1.07177	BC048355	cDNA sequence BC048355
6860001	0.00366	0.000385	4.16686	-0.650646	0.676093	Ctnna1	catenin (cadherin associated protein), alpha 1
6947987	0.00366	0.000386	4.16674	-0.650947	1.07393	Fbln2	fibulin 2
6838979	0.00366	0.000386	4.16601	-0.652704	0.706647	Zfp263	zinc finger protein 263
6775391	0.00366	0.000387	4.16534	-0.654344	0.98246	Mobkl2a	MOB1, Mps One Binder kinase activator-like 2A (yeast)
6881631	0.00366	0.000387	-4.1651	-0.654923	-1.02148	Macrod2	MACRO domain containing 2
6981757	0.00366	0.000387	-4.1648	-0.655678	-0.748667	Dlc1	deleted in liver cancer 1
6978822	0.00366	0.000388	4.16465	-0.656038	0.65322	E2f4	E2F transcription factor 4
6939664	0.00366	0.000388	4.16454	-0.656298	0.73742	Uba6	ubiquitin-like modifier activating enzyme 6
6758958	0.00367	0.000388	-4.16396	-0.657726	-0.812447	Fam126b	family with sequence similarity 126, member B
6756985	0.00367	0.000388	-4.16381	-0.658085	-0.83808	Tram1	translocating chain-associating membrane protein 1
6816951	0.00367	0.000389	-4.16345	-0.658971	-0.996753	Ptprg	protein tyrosine phosphatase, receptor type, G
7010667	0.00367	0.000389	-4.16294	-0.660191	-0.995533	Slc25a5	solute carrier family 25 (mitochondrial carrier, adenine nucleotide translocator), member 5
6921154	0.00367	0.00039	4.1621	-0.66225	0.677007	Cd72	CD72 antigen
7012561	0.00367	0.00039	4.16171	-0.663207	1.19272	Pcyt1b	phosphate cytidylyltransferase 1, choline, beta isoform
6788928	0.00367	0.00039	-4.16164	-0.663376	-0.742647	Zfp287	zinc finger protein 287
6868176	0.00367	0.00039	4.16164	-0.663384	1.63183	4632417K18Rik	RIKEN cDNA 4632417K18 gene
6875038	0.00368	0.000391	4.16112	-0.664631	1.15057	Il2ra	interleukin 2 receptor, alpha chain
6973132	0.00369	0.000393	-4.15901	-0.669788	-0.994373	Zfp418	zinc finger protein 418
6963045	0.00371	0.000395	-4.15696	-0.674796	-0.519427	Frag1	FGF receptor activating protein 1
6936575	0.00371	0.000395	-4.15645	-0.67604	-0.755893	Napepld	N-acyl phosphatidylethanolamine phospholipase D
6936723	0.00371	0.000396	4.15635	-0.676279	0.521927	Atg9b	ATG9 autophagy related 9 homolog B (S. cerevisiae)
6793226	0.00372	0.000397	4.15531	-0.6788	0.852933	Sdc1	syndecan 1
6856689	0.00372	0.000397	4.15529	-0.678848	0.944927	Twsg1	twisted gastrulation homolog 1 (Drosophila)
6988855	0.00372	0.000397	-4.15516	-0.679182	-1.39985	Cadm1	cell adhesion molecule 1
6964310	0.00372	0.000397	-4.15515	-0.679188	-0.605253	Fbrs	fibrosin
6784590	0.00372	0.000397	-4.15468	-0.680344	-0.638633	Wdr68	WD repeat domain 68
6827135	0.00378	0.000404	4.14805	-0.6965	0.438547	Mycbp2	MYC binding protein 2
6760502	0.00379	0.000405	4.14636	-0.700631	1.81777	Glrp1	glutamine repeat protein 1
6942220	0.0038	0.000407	4.14509	-0.703732	0.762707	Sbds	Shwachman-Bodian-Diamond syndrome homolog (human)
6949105	0.00383	0.00041	-4.14192	-0.711444	-0.65606	Vhl	von Hippel-Lindau syndrome
6784042	0.00384	0.000411	4.14049	-0.714941	0.794673	Thra	thyroid hormone receptor alpha
6802491	0.00389	0.000417	-4.13537	-0.72742	-0.696967	6430527G18Rik	RIKEN cDNA 6430527G18 gene
6824980	0.00389	0.000418	4.13436	-0.729882	0.815493	Zdhhc20	zinc finger, DHHC domain containing 20
6972491	0.0039	0.000419	4.13324	-0.732597	1.47592	Ccnd1	cyclin D1
6854792	0.0039	0.000419	-4.13307	-0.733022	-0.698567	Rsph1	radial spoke head 1 homolog (Chlamydomonas)
6778103	0.0039	0.000419	-4.13272	-0.733868	-1.07859	Olfr772	olfactory receptor 772
6849932	0.00391	0.000421	4.13157	-0.73666	0.613607	Zfp422-rs1	zinc finger protein 422, related sequence 1
6878344	0.00394	0.000423	-4.12897	-0.743005	-1.86067	Osbpl6	oxysterol binding protein-like 6
6824856	0.00395	0.000424	4.12777	-0.745928	0.760113	Cma1	chymase 1, mast cell
6850012	0.00395	0.000425	4.12723	-0.747241	1.92968	H2-DMa	histocompatibility 2, class II, locus DMa
7013206	0.00399	0.000429	4.12328	-0.75686	0.72452	A630033H20Rik	RIKEN cDNA A630033H20 gene
6750438	0.00399	0.00043	4.1224	-0.759005	0.412073	Rpl37a	ribosomal protein L37a
6992062	0.00399	0.000431	-4.12197	-0.76006	-0.5569	Acad11	acyl-Coenzyme A dehydrogenase family, member 11
6789939	0.004	0.000431	-4.12162	-0.760908	-0.582313	Traf4	Tnf receptor associated factor 4
6978327	0.004	0.000432	-4.12095	-0.762546	-0.808127	Arl2bp	ADP-ribosylation factor-like 2 binding protein
6793283	0.004	0.000432	4.12038	-0.76392	1.53086	Osr1	odd-skipped related 1 (Drosophila)
6982585	0.004	0.000433	-4.12017	-0.764437	-0.56286	Wdr17	WD repeat domain 17
7013342	0.00401	0.000433	4.11947	-0.766148	0.773787	Apool	apolipoprotein O-like
6870580	0.00402	0.000435	4.11769	-0.770484	0.571767	Tcf7l2	transcription factor 7-like 2, T-cell specific, HMG-box
6888937	0.00402	0.000435	-4.11744	-0.77109	-0.66848	Hsd17b12	hydroxysteroid (17-beta) dehydrogenase 12
6985879	0.00404	0.000437	4.11561	-0.775553	0.508167	Zcchc14	zinc finger, CCHC domain containing 14
6778391	0.00404	0.000438	4.11523	-0.776459	1.16143	Lif	leukemia inhibitory factor
6785485	0.00404	0.000438	4.11492	-0.777214	0.744607	Hmga1	high mobility group AT-hook 1
6911013	0.00404	0.000438	-4.11485	-0.777392	-1.07649	Psrc1	proline
6854990	0.00405	0.000439	4.11369	-0.780221	1.0704	H2-K1	histocompatibility 2, K1, K region
6933675	0.00406	0.00044	4.11303	-0.781827	0.510473	Pxn	paxillin
6954988	0.00406	0.000441	-4.11245	-0.783241	-0.573087	Sema4f	sema domain, immunoglobulin domain (Ig), TM domain, and short cytoplasmic domain
6917970	0.00407	0.000442	4.11138	-0.785835	1.00096	Ece1	endothelin converting enzyme 1
6749702	0.00407	0.000442	4.11129	-0.786065	0.679413	Aox1	aldehyde oxidase 1
6942544	0.00407	0.000442	4.11093	-0.786944	0.537907	Ars2	arsenate resistance protein 2
6768901	0.00407	0.000443	-4.11056	-0.78785	-0.549807	Zfp280b	zinc finger protein 280b
6935327	0.00407	0.000443	4.11004	-0.7891	0.546327	Foxk1	forkhead box K1
6955062	0.00409	0.000445	-4.10857	-0.792684	-0.72236	Tex261	testis expressed gene 261
7010345	0.0041	0.000446	4.10732	-0.795738	0.806907	Usp11	ubiquitin specific peptidase 11
6881091	0.0041	0.000447	-4.10691	-0.796715	-0.836567	Tmem87b	transmembrane protein 87B
6836006	0.00411	0.000448	-4.10578	-0.799483	-0.610973	E430025E21Rik	RIKEN cDNA E430025E21 gene
6963047	0.00412	0.000449	-4.10489	-0.801655	-0.692853	Stim1	stromal interaction molecule 1
6813560	0.00412	0.000449	4.10454	-0.802488	1.14491	Gkap1	G kinase anchoring protein 1
6881826	0.00412	0.00045	-4.10431	-0.803063	-0.662873	Csrp2bp	cysteine and glycine-rich protein 2 binding protein
7020641	0.00412	0.00045	4.10406	-0.803659	0.668053	Syap1	synapse associated protein 1
6924420	0.00412	0.000451	4.1035	-0.805024	0.520527	Osbpl9	oxysterol binding protein-like 9
6850175	0.00412	0.000451	4.10327	-0.805588	0.479293	Cchcr1	coiled-coil alpha-helical rod protein 1
6971028	0.00412	0.000451	-4.10327	-0.805592	-0.69572	Ndufab1	NADH dehydrogenase (ubiquinone) 1, alpha
6763652	0.00413	0.000452	4.1023	-0.807954	1.01985	Scyl1bp1	SCY1-like 1 binding protein 1
6841969	0.00413	0.000453	-4.10157	-0.809719	-0.79384	Fam60a	family with sequence similarity 60, member A
6749763	0.00415	0.000455	-4.09971	-0.814255	-0.773247	Fzd7	frizzled homolog 7 (Drosophila)
6970911	0.00416	0.000456	-4.09833	-0.817614	-1.13236	Exod1	exonuclease domain containing 1
6802384	0.00417	0.000458	-4.09683	-0.821265	-0.82846	Acyp1	acylphosphatase 1, erythrocyte (common) type
6860211	0.00418	0.000459	4.0957	-0.824023	1.02739	Pcdhb22	protocadherin beta 22
6918177	0.00419	0.00046	-4.09479	-0.826235	-1.30352	B830004H01Rik	RIKEN cDNA B830004H01 gene
6777073	0.00419	0.000461	4.09465	-0.826574	1.88369	Glipr1	GLI pathogenesis-related 1 (glioma)
6843550	0.0042	0.000462	4.09341	-0.829572	1.12015	Mx2	myxovirus (influenza virus) resistance 2
6934118	0.0042	0.000462	-4.09326	-0.829935	-0.621093	Ppp1cc	protein phosphatase 1, catalytic subunit, gamma isoform
6815337	0.00421	0.000464	4.09164	-0.833884	0.44308	5730427N09Rik	RIKEN cDNA 5730427N09 gene
6788293	0.00422	0.000464	-4.0913	-0.834724	-0.560547	Rad50	RAD50 homolog (S. cerevisiae)
6999688	2.22e-08	2.65e-10	10.7061	13.662	2.08877	Ccr1	chemokine (C-C motif) receptor 1
6964365	0.00424	0.000468	4.08842	-0.841712	0.68282	Stx4a	syntaxin 4A (placental)
6926082	0.00426	0.00047	-4.08678	-0.845714	-1.28769	Rcan3	regulator of calcineurin 3
6762217	0.00426	0.00047	-4.08666	-0.84601	-0.65264	Tmcc2	transmembrane and coiled-coil domains 2
6783005	0.00428	0.000472	4.08451	-0.851235	1.52626	Slfn4	schlafen 4
6782132	0.00428	0.000473	-4.0835	-0.853688	-0.470547	Psmb6	proteasome (prosome, macropain) subunit, beta type 6
6949766	0.00428	0.000474	4.08342	-0.853883	0.760127	Cd163	CD163 antigen
6844806	0.00429	0.000474	-4.08289	-0.855171	-1.14874	Leprel1	leprecan-like 1
6857183	5.64e-07	1.24e-08	8.67619	9.7708	2.08742	Xdh	xanthine dehydrogenase
6962054	0.00429	0.000475	-4.08178	-0.857878	-0.436093	Pde8a	phosphodiesterase 8A
6963049	0.00431	0.000478	-4.07995	-0.862332	-0.877787	Rrm1	ribonucleotide reductase M1
6868823	0.00432	0.000479	-4.07912	-0.864354	-1.5177	Cycs	cytochrome c, somatic
6812321	0.00432	0.000479	-4.07835	-0.866227	-0.524067	Tmed10	transmembrane emp24-like trafficking protein 10 (yeast)
6815275	0.00433	0.000481	-4.0773	-0.868762	-0.81762	Btf3l4	basic transcription factor 3-like 4
6997040	0.00434	0.000481	-4.0767	-0.870241	-0.75752	Lrrc1	leucine rich repeat containing 1
6813246	0.00434	0.000482	4.07607	-0.871761	0.729207	Nfil3	nuclear factor, interleukin 3, regulated
6852856	0.00435	0.000483	4.07502	-0.874322	0.864487	Socs5	suppressor of cytokine signaling 5
7014551	0.00437	0.000486	4.07314	-0.878891	0.4918	Huwe1	HECT, UBA and WWE domain containing 1
6788314	0.00437	0.000486	4.0728	-0.879704	0.503967	Pdlim4	PDZ and LIM domain 4
6950555	0.00437	0.000486	-4.07253	-0.880372	-0.8903	Strap	serine
6849785	0.00438	0.000487	-4.07169	-0.882424	-0.6579	Ndufv3	NADH dehydrogenase (ubiquinone) flavoprotein 3
6845146	0.00438	0.000488	4.07121	-0.883583	0.472333	Pak2	p21 (CDKN1A)-activated kinase 2
6972411	0.00438	0.000488	4.07099	-0.884112	1.29497	Tnfrsf26	tumor necrosis factor receptor superfamily, member 26
6854438	0.00439	0.000489	-4.07006	-0.886383	-0.612793	Metrn	meteorin, glial cell differentiation regulator
6980032	0.00439	0.00049	4.06968	-0.887305	0.44588	Itgb1	integrin beta 1 (fibronectin receptor beta)
6873194	0.00439	0.00049	4.06931	-0.888192	0.529613	Loxl4	lysyl oxidase-like 4
6819737	0.00441	0.000493	4.0671	-0.893564	0.621767	2610028A01Rik	RIKEN cDNA 2610028A01 gene
6846437	0.00446	0.000498	-4.06275	-0.904147	-0.628247	Tfg	Trk-fused gene
6859781	0.00447	0.000499	4.06179	-0.906472	0.598073	Wdr33	WD repeat domain 33
6846463	0.00448	0.000501	-4.0608	-0.908878	-0.786807	2610528E23Rik	RIKEN cDNA 2610528E23 gene
6861627	0.0045	0.000503	4.05865	-0.914119	0.581933	Malt1	mucosa associated lymphoid tissue lymphoma translocation gene 1
6968018	0.00452	0.000506	4.05669	-0.918886	0.801613	Mef2a	myocyte enhancer factor 2A
6954016	0.00452	0.000506	4.05663	-0.919013	1.18631	Gprin3	GPRIN family member 3
6907222	0.00453	0.000507	4.05548	-0.921814	0.872767	BC028528	cDNA sequence BC028528
6917048	0.00454	0.000509	4.05413	-0.9251	0.644087	Yrdc	yrdC domain containing (E.coli)
[truncated: 15,832 more rows]
